# Supplementary material for: Proteome partitioning constraints in long-term laboratory evolution
Source: Nat Commun. 2024 May 14;15:4087. doi: 10.1038/s41467-024-48447-2 (PMC11094134; doi:10.1038/s41467-024-48447-2)
Supplement: Supplementary file 3 — Supplementary Dataset 1 [file 41467_2024_48447_MOESM3_ESM.xlsx]

## Sheet: Data for Figs 1 and 2
Figures 1 and 2 – Sector proteome fractions under translation-limitation
Ancestral strain – REL606
	Growth	Sector proteome fraction
Medium	rate (dbl/h)	R	O	C	U	S	A
Glucose	1.3	0.211	0.161	0.065	0.169	0.124	0.257
Glucose	1.3	0.242	0.18	0.069	0.168	0.107	0.223
Glu+1uM CAM	0.86	0.253	0.178	0.065	0.163	0.108	0.219
Glu+2uM CAM	0.59	0.279	0.185	0.057	0.155	0.11	0.201
Glu+2uM CAM	0.59	0.279	0.187	0.064	0.151	0.11	0.196
Glu+3uM CAM	0.41	0.292	0.185	0.058	0.151	0.108	0.191
Glu+4uM CAM	0.28	0.315	0.191	0.055	0.147	0.104	0.175
Glu+4uM CAM	0.28	0.362	0.193	0.057	0.132	0.09	0.154
Glu+5uM CAM	0.2	0.328	0.201	0.051	0.137	0.102	0.17
Glu+6uM CAM	0.18	0.326	0.203	0.054	0.139	0.099	0.165
Glu+6uM CAM	0.18	0.34	0.206	0.06	0.132	0.093	0.156
40k – 10938
	Growth	Sector proteome fraction
Medium	rate (dbl/h)	R	O	C	U	S	A
Glucose	1.63	0.265	0.131	0.082	0.184	0.102	0.227
Glucose	1.63	0.264	0.15	0.079	0.182	0.101	0.213
Glu+2uM CAM	0.96	0.376	0.143	0.066	0.16	0.081	0.165
Glu+4uM CAM	0.62	0.37	0.157	0.061	0.158	0.082	0.158
Glu+6uM CAM	0.32	0.4	0.147	0.056	0.148	0.085	0.152
Glu+8uM CAM	0.3	0.392	0.152	0.061	0.151	0.084	0.147
Glu+9uM CAM	0.29	0.397	0.16	0.053	0.146	0.083	0.149
Glu+10uM CAM	0.25	0.41	0.171	0.057	0.14	0.074	0.136
Linear fit to translation-limited proteome fractions constrained to share the same slope between strains
and constrained to have the sum of offsets sum to 1
	Slope (h/dbl)	Intercept		R-squared
Sector	Anc./40k	Anc	40k	Anc	40k
R	-0.103	0.356	0.454	0.846	0.931
O	-	0.196	0.162	-	-
C	0.012	0.052	0.055	0.747	0.875
U	0.031	0.135	0.14	0.815	0.937
S	0.016	0.098	0.075	0.473	0.808
A	0.072	0.163	0.114	0.856	0.941

## Sheet: Data for Fig S2A
Figure S2A – RNA/Protein ratio in nutrient- and translation-modulated growth
Strain	Medium	Growth rate (dbl/h)	na	Std Dev	MSEb	RNA (ug/mL)	n	Std Dev	MSE	Protein (ug/mL)	n	Std Dev	MSE	RNA/ Protein	Errorc
Ancestral	Glycerol	0.78	2	0	0	80	3	3	2	367	3	3	2	0.22	0.01
(REL 606)	Glucose	1.3	4	0.01	0.01	89	3	2	2	310	3	3	2	0.29	0.01
	Gly+cAA	1.56	3	0.01	0.01	105	3	1	1	340	3	12	10	0.31	0.01
	Glu+cAA	1.76	3	0.03	0.02	124	3	9	7	322	3	9	7	0.39	0.03
	Gly RDM	2.02	3	0.02	0.02	129	3	3	2	302	3	21	17	0.43	0.03
40k (10938)	Glycerol	0.85	3	0.01	0.01	60	3	1	1	306	3	10	8	0.2	0.01
	Glucose	1.63	3	0.05	0.04	95	6	3	3	285	5	2	2	0.33	0.01
	Gly+cAA	1.83	3	0.01	0.01	104	3	8	7	289	2	3	2	0.36	0.03
	Glu+cAA	1.7	3	0.08	0.07	112	3	3	2	313	2	11	8	0.36	0.02
	Gly RDM	2.22	3	0.1	0.08	124	2	1	1	274	2	3	2	0.45	0.01
Ancestral	Glu+1uM CAM	0.86	2	0.02	0.01	105	2	3	2	322	2	15	11	0.33	0.02
(REL 606)	Glu+2uM CAM	0.59	2	0.01	0.01	116	2	1	1	289	2	2	1	0.4	0
	Glu+4uM CAM	0.28	2	0.02	0.01	126	2	5	4	304	2	8	6	0.41	0.02
	Glu+6uM CAM	0.18	2	0.01	0.01	132	2	2	1	287	2	7	5	0.46	0.01
	Glu+8uM CAM	0.11	2	0.02	0.01	135	2	5	4	280	2	3	2	0.48	0.02
2k (1164A)	Glucose	1.4	5	0.01	0.01	91	2	1	1	275	2	3	2	0.33	0
	Glu+1uM CAM	0.87	2	0.02	0.01	109	2	2	1	276	2	4	3	0.4	0.01
	Glu+2uM CAM	0.62	2	0	0	122	2	0	0	275	2	11	8	0.44	0.02
	Glu+4uM CAM	0.32	2	0	0	139	2	1	1	257	2	4	3	0.54	0.01
	Glu+6uM CAM	0.18	2	0.01	0.01	146	2	2	1	237	2	9	6	0.62	0.02
	Glu+8uM CAM	0.13	3	0.01	0.01	149	2	1	1	233	2	6	4	0.64	0.02
10k (4536A)	Glucose	1.5	3	0.02	0.02	94	2	1	1	289	3	4	3	0.33	0.01
	Glu+1uM CAM	1.08	2	0.01	0.01	106	2	4	3	271	2	4	3	0.39	0.01
	Glu+2uM CAM	0.82	2	0.01	0.01	118	2	4	3	268	2	3	2	0.44	0.02
	Glu+4uM CAM	0.48	2	0.03	0.02	139	2	2	1	258	2	9	6	0.54	0.02
	Glu+8uM CAM	0.18	2	0.01	0.01	149	2	1	1	237	2	0	0	0.63	0
	Glu+10uM CAM	0.15	3	0.03	0.02	152	2	5	4	232	2	4	3	0.66	0.03
40k (10938)	Glu+2uM CAM	0.96	3	0.01	0.01	121	2	4	3	252	5	7	6	0.48	0.02
	Glu+4uM CAM	0.62	4	0.02	0.02	140	2	4	3	238	2	1	1	0.59	0.02
	Glu+8uM CAM	0.3	4	0.02	0.02	148	2	11	8	214	2	1	1	0.69	0.05
	Glu+10uM CAM	0.25	2	0.03	0.02	160	2	8	6	223	2	2	1	0.72	0.04
	Glu+12uM CAM	0.18	4	0	0	161	2	5	4	226	2	4	3	0.71	0.03
a. Number of replicates performed on different days
b. Mean squared error over experiments performed on different days.
c. Error propagated using the mean-squared-error in RNA and Protein.

## Sheet: Data for Fig S2C
Figure S2C – RNA/Protein ratio in glycerol minimal medium under translation-modulated growth
Strain	Medium	Growth rate (dbl/h)	na	Standard deviationa	MSEb	RNA (ug/mL)	n	Std. Dev.	MSE	Protein (ug/mL)	n	Std. Dev.	MSE	RNA/ Protein	Errorc
Ancestral	Glycerol	0.78	2	0	0	80	2	3	2	367	2	3	2	0.22	0.01
(REL 606)	Gly+1uM CAM	0.73	2	0.03	0.02	93	2	0	0	349	2	17	12	0.27	0.01
	Gly+2uM CAM	0.56	2	0.01	0.01	105	2	2	1	339	2	11	8	0.31	0.01
	Gly+4uM CAM	0.36	2	0.01	0.01	120	2	4	3	327	2	3	2	0.37	0.01
	Gly+6uM CAM	0.19	2	0.01	0.01	133	2	9	6	320	2	3	2	0.42	0.03
	Gly+8uM CAM	0.13	2	0.01	0.01	134	2	6	4	327	2	38	27	0.41	0.05
40k (10938)	Glycerol	0.85	3	0.01	0.01	60	3	1	1	306	3	10	8	0.2	0.01
	Gly+2uM CAM	0.67	2	0.05	0.04	103	2	6	4	283	2	6	4	0.36	0.02
	Gly+4uM CAM	0.47	2	0.04	0.03	129	2	1	1	262	2	18	13	0.49	0.03
	Gly+8uM CAM	0.27	2	0.03	0.02	153	2	6	4	250	2	12	8	0.61	0.04
	Gly+10uM CAM	0.21	2	0.03	0.02	155	2	9	6	235	2	1	1	0.66	0.04
	Gly+12uM CAM	0.17	2	0.05	0.04	154	2	7	5	237	2	6	4	0.65	0.03
a. Number of replicates done on different days
b. Mean-squared-error over experiments performed on different days.
c. Error propagated using the mean-squared-error in RNA and Protein.
	Glucose	1.3		0.01		89		2		310		3		0.29	0.01
Ancestral	Glu+1uM CAM	0.86		0.02		105		3		322		15		0.33	0.02
(REL 606)	Glu+2uM CAM	0.59		0.01		116		1		289		2		0.4	0
	Glu+4uM CAM	0.28		0.02		126		5		304		8		0.41	0.02
	Glu+6uM CAM	0.18		0.01		132		2		287		7		0.46	0.01
	Glu+8uM CAM	0.11		0.02		135		5		280		3		0.48	0.02
	Glucose	1.63		0.05		95		3		285		2		0.33	0.01
	Glu+2uM CAM	0.96		0.01		121		4		252		7		0.48	0.02
	Glu+4uM CAM	0.62		0.02		140		4		238		1		0.59	0.02
	Glu+8uM CAM	0.3		0.02		148		11		214		1		0.69	0.05
	Glu+10uM CAM	0.25		0.03		160		8		223		2		0.72	0.04
	Glu+12uM CAM	0.18		0		161		5		226		4		0.71	0.03

## Sheet: Parameters for Fig S2 Linear fi
Applying a linear weighted-least-squares fit to the data in Tables S2/S3, the fit parameters,
along with 68% confidence intervals (approx. one standard deviation), are shown below.
Figure S2A
Nutrient-modulated growth (gray line)
Strain	Slope	68% CI	Intercept	68% CI	r2
ANC+40k	0.15	0.01	0.09	0.02	0.997
Translation-modulated growth (colored lines)
Strain	Slope	68% CI	Intercept	68% CI	r2
ANC	-0.15	0.01	0.49	0.01	0.999
2k	-0.22	0.03	0.62	0.03	0.997
10k	-0.25	0.02	0.67	0.02	0.999
40k	-0.28	0.01	0.76	0.01	1
Figure S2C
Translation-modulated growth (glycerol minimal)
Strain	Slope	68% CI	Intercept	68% CI	r2
ANC	-0.34	0.03	0.49	0.02	0.999
40k	-0.71	0.03	0.8	0.02	0.999
