# Supplementary material for: Proteome partitioning constraints in long-term laboratory evolution
Source: Nat Commun. 2024 May 14;15:4087. doi: 10.1038/s41467-024-48447-2 (PMC11094134; doi:10.1038/s41467-024-48447-2)
Supplement: Supplementary file 4 — Supplementary Dataset 2 [file 41467_2024_48447_MOESM4_ESM.xlsx]

## Sheet: Spectral counts
Strain		Ancestral (REL 606)												2k (1164A)									10k (4536A)									40k (10938)
Doubling rate (dbl/h)		0.18	0.18	0.2	0.28	0.28	0.41	0.59	0.59	0.87	1.3	1.3		0.18	0.2	0.32	0.41	0.62	0.87	1.4	1.4		0.18	0.24	0.48	0.56	0.82	1.02	1.5	1.5		0.25	0.29	0.3	0.32	0.62	0.96	1.63	1.63
Gene	CARUSO sector
ILVA_ECOLI	A	1661.13	1868.94	1232.35	1390.12	2031.31	2086.4	2047.87	2626.77	2293.84	1848.6	2616.31		982.68	1624.7	1270.5	2375.58	2034.7	2544.82	1817.36	2688.47		1237.62	1422.84	2159.83	1911.36	2208.28	1956.72	1639.34	1824.61		333.259	315.06	516.529	439.754	370.828	650.125	1981.07	1446.37
ILVGP_ECOLI	A	2254.39	1868.94	2352.68	1390.12	2031.31	1963.67	1919.88	1713.11	1949.76	1201.59	1251.28		1596.86	1740.75	1617	2019.24	1927.61	2197.8	908.678	1568.28		1237.62	1164.14	1591.45	2030.82	1859.6	1381.22	614.754	912.305		555.432	420.08	903.926	659.631	741.656	975.187	660.357	556.297
CAPP_ECOLI	A	2729	2920.22	3473	2527.49	4182.1	4540.99	4863.69	5367.75	6422.75	5730.66	8417.7		2948.04	3017.29	3003	4157.26	4283.57	6824.75	8291.69	9185.62		2062.71	3363.08	2955.55	4300.56	4532.78	5639.96	7172.13	7640.55		1999.56	2100.4	2195.25	1649.08	1977.75	2275.44	4512.44	5674.23
METH_ECOLI	A	2017.09	2569.79	2352.68	1769.24	3106.7	4172.8	4351.72	4682.5	5505.22	4713.93	5801.39		1228.35	1856.79	1039.5	3682.15	3319.77	5089.65	5224.9	5488.97		687.569	646.747	1705.13	2269.74	3951.65	4143.65	4918.03	4903.64		1555.21	420.08	1936.98	989.446	2348.58	2817.21	3631.96	3671.56
ILVE_ECOLI	A	2373.04	2452.98	2800.81	2906.61	2867.73	3190.97	2815.82	3197.81	3096.69	2403.18	3185.08		1719.69	2320.99	3003	3325.81	2034.7	3354.54	3293.96	3360.59		2337.73	2716.34	2387.18	2628.12	2556.95	4143.65	2663.93	3535.18		1666.3	1575.3	2324.38	1209.32	1483.31	2167.08	1760.95	3004.01
SYA_ECOLI	A	4508.78	4789.16	4817.39	5054.97	5018.52	5400.1	4735.7	5253.54	5046.45	3789.63	3753.84		4299.23	4641.99	5082.01	5107.49	4926.11	4973.97	2839.62	4256.75		3850.39	3751.13	3978.63	5136.78	3486.75	4373.85	3278.69	3991.33		4110.2	3990.76	3873.97	3408.09	3831.89	3358.98	2531.37	3337.78
TOLB_ECOLI	A	1186.52	1284.9	1456.42	1263.74	1194.89	1472.75	1279.92	913.659	1720.38	1294.02	1365.03		859.845	1044.45	1039.5	1069.01	1285.07	1272.41	1476.6	1344.24		275.028	517.397	568.376	597.3	1162.25	460.405	1127.05	912.305		222.173	105.02	129.132	329.815	370.828	433.416	660.357	445.038
PURA_ECOLI	A	2729	2686.6	2576.74	2148.36	2509.26	2454.59	2431.84	3540.43	2867.3	3142.62	3412.58		2088.2	1856.79	1617	1781.68	1927.61	2660.5	3975.47	3920.69		1512.65	2328.29	1932.48	2150.28	2440.73	2186.92	3586.07	3193.07		1333.04	1995.38	2324.38	1759.01	2224.97	2492.14	3631.96	4561.64
SYS_ECOLI	A	2135.74	2569.79	2240.65	1642.87	2150.79	2331.86	1663.89	2169.94	3096.69	2125.89	2388.81		1596.86	1160.5	1386	1425.35	1499.25	1735.11	1249.43	1680.3		1512.65	1293.49	1250.43	1194.6	1278.48	1381.22	1331.97	1824.61		1221.95	1155.22	1291.32	989.446	1112.48	866.833	1650.89	1112.59
AROG_ECOLI	A	2017.09	2219.37	1568.45	2148.36	1672.84	2577.32	2175.86	2626.77	2981.99	1756.17	2730.06		1842.53	2437.04	1848	2969.47	1820.52	2776.17	2271.69	2800.49		1787.68	2069.59	1818.8	2150.28	1859.6	2186.92	2356.56	3079.03		1221.95	1050.2	1291.32	989.446	988.875	1300.25	1320.71	1557.63
PGK_ECOLI	A	3203.61	3037.03	2800.81	3285.73	2031.31	2209.13	3327.79	3312.01	2867.3	3604.77	5232.62		1842.53	2437.04	2194.5	2969.47	2463.05	3238.87	4202.64	4480.79		1375.14	2328.29	2159.83	2747.58	2789.4	4028.55	5635.25	6044.02		1999.56	2730.52	1291.32	3078.28	2843.02	3142.27	5172.79	5451.71
G3P1_ECOLI	A	5695.3	5022.78	5153.48	5560.47	4301.59	5154.64	5887.62	5025.13	6308.06	7486.83	5005.12		4790.57	5454.33	4042.5	5463.83	4497.75	5552.34	5338.48	7169.26		5363.04	5562.02	6365.81	5734.08	5113.9	8517.5	7786.89	9123.05		5665.41	3885.74	4261.36	4947.23	5562.42	6176.18	8254.46	7565.64
ENO_ECOLI	A	5102.04	3737.88	4593.32	5686.84	4899.03	4172.8	3839.75	4682.5	3784.84	3974.49	5346.38		4422.06	4641.99	4620	4869.94	3962.3	4511.28	4543.39	5264.93		3987.9	4527.23	4774.35	5495.16	4649	5179.56	5430.33	5587.87		3776.94	4515.86	3873.97	4507.48	4202.72	4334.16	5502.97	5674.23
DAPD_ECOLI	A	1423.83	1985.75	2016.58	1390.12	2150.79	1840.94	1919.88	1941.53	2179.15	1478.88	3071.32		1228.35	1856.79	924.001	2256.8	1606.34	2197.8	1817.36	2800.49		962.596	1940.24	1364.1	2150.28	2440.73	2186.92	1844.26	2964.99		666.519	1680.32	903.926	1429.2	1606.92	2167.08	2201.19	3337.78
GPMA_ECOLI	A	2017.09	1868.94	2016.58	2401.11	2031.31	2086.4	1791.89	2284.15	1720.38	2310.75	2730.06		1965.36	1740.75	1848	2375.58	1606.34	2082.13	1817.36	2576.45		1650.17	1164.14	1591.45	1314.06	1046.03	1151.01	1331.97	2052.69		1110.86	1575.3	1420.45	1099.38	1359.7	975.187	1871.01	2002.67
SYFB_ECOLI	A	2135.74	2102.56	1792.52	1895.61	2031.31	2577.32	1535.9	2969.39	3096.69	2865.33	4436.36		1228.35	1160.5	1270.5	1662.91	1713.43	2776.17	2726.03	4144.73		1100.11	1293.49	1705.13	2389.2	2440.73	2877.53	3176.23	4789.6		777.605	1470.28	1549.59	1649.08	1359.7	1842.02	2861.55	3560.3
THIC_ECOLI	A	2017.09	2569.79	2016.58	2021.99	3226.19	3068.24	1919.88	2969.39	2867.3	1386.45	3185.08		1719.69	3017.29	2425.5	3563.37	1713.43	3238.87	2498.86	3024.53		1787.68	2845.69	2728.2	3225.42	2673.18	2992.63	1639.34	2850.95		1555.21	1365.26	1936.98	2198.77	2224.97	2058.73	1540.83	3004.01
ARTJ_ECOLI	A	237.304	700.853	672.194	126.374	836.42	736.377	1407.91	1370.49	1376.3	647.01	1706.29		0	580.248	693.001	831.453	856.714	1735.11	1817.36	1232.22		0	1552.19	682.051	1194.6	1859.6	1496.32	1434.43	1368.46		0	105.02	0	109.938	123.609	758.479	990.535	1446.37
SPEA_ECOLI	A	949.217	1284.9	896.258	1010.99	955.909	1227.3	639.959	913.659	573.46	1016.73	796.269		982.68	1044.45	462	1187.79	535.447	578.369	567.924	896.158		825.083	776.096	682.051	597.3	581.125	345.304	819.672	456.152		777.605	525.1	387.397	659.631	618.047	1408.6	1540.83	1891.41
SYW_ECOLI	A	2729	1752.13	1904.55	2653.86	2031.31	2086.4	2047.87	1827.32	1835.07	1756.17	2275.05		1965.36	1972.84	2079	1425.35	1499.25	1735.11	2498.86	2128.37		1650.17	2198.94	1477.78	2747.58	2092.05	2302.03	1844.26	2736.91		1666.3	1470.28	1678.72	1759.01	1236.09	1516.96	1430.77	2225.19
CAN_ECOLI	A	1186.52	1518.51	1008.29	1010.99	1075.4	981.836	767.951	1598.9	1376.3	1294.02	1023.77		982.68	812.348	577.501	1187.79	1177.98	1041.06	908.678	1232.22		825.083	1164.14	454.7	955.68	697.35	920.81	1024.59	1140.38		666.519	735.14	387.397	439.754	741.656	650.125	880.475	1112.59
ALF_ECOLI	A	1423.83	1284.9	1904.55	1010.99	1433.86	1227.3	1919.88	2055.73	1146.92	2033.46	2275.05		737.01	1392.6	924.001	1544.13	1177.98	2429.15	1817.36	2576.45		412.541	1293.49	1023.08	1552.98	1278.48	1611.42	2151.64	2394.8		666.519	1050.2	516.529	1319.26	1112.48	1516.96	2091.13	2113.93
MUKB_ECOLI	A	355.956	1635.32	1232.35	379.123	955.909	859.107	639.959	1027.87	688.152	462.15	227.505		737.01	580.248	462	356.337	535.447	809.717	227.169	672.118		825.083	388.048	454.7	477.84	232.45	115.101	102.459	0		222.173	525.1	387.397	439.754	494.438	541.771	440.238	222.519
SERA_ECOLI	A	2254.39	2219.37	1904.55	2148.36	2270.28	2331.86	2559.84	2398.36	2981.99	2588.04	2730.06		1719.69	1856.79	2194.5	2494.36	2463.05	2660.5	3180.37	3136.55		1512.65	2328.29	1818.8	2986.5	2556.95	2762.43	2254.1	3079.03		1444.12	1575.3	1936.98	1978.89	1977.75	2167.08	2531.37	2670.23
DHAS_ECOLI	A	1423.83	1635.32	1680.48	1263.74	1433.86	2209.13	2175.86	2055.73	3555.45	3050.19	3298.83		859.845	1044.45	1501.5	1662.91	2355.96	3007.52	3861.88	3920.69		687.569	2198.94	1818.8	2389.2	2556.95	3683.24	4200.82	4675.56		1221.95	1155.22	774.793	1099.38	1483.31	1733.67	2641.43	2892.75
G6PD_ECOLI	A	1423.83	2102.56	2128.61	1390.12	1314.37	2086.4	1023.93	1827.32	1376.3	739.44	1251.28		1351.19	1856.79	1732.5	1662.91	1285.07	1850.78	908.678	1120.2		1650.17	1293.49	1591.45	1075.14	1278.48	1266.11	1229.51	1368.46		1888.47	1260.24	1162.19	989.446	1236.09	975.187	1100.59	1001.34
6PGD_ECOLI	A	2729	2336.18	2352.68	3032.98	2389.77	3681.89	3711.76	2855.19	4358.3	2865.33	3981.34		2333.87	2785.19	2772	2613.14	2891.41	3701.56	3521.13	4032.71		2200.22	2845.69	2500.85	3583.8	3370.53	4143.65	4098.36	5359.79		2443.9	2205.42	2711.78	2858.4	2966.63	2600.5	3631.96	5117.94
GALU_ECOLI	A	949.217	467.235	672.194	379.123	358.466	859.107	511.967	342.622	229.384	184.86	341.258		859.845	464.199	693.001	356.337	856.714	694.043	795.093	448.079		137.514	517.397	341.025	477.84	232.45	575.506	204.918	798.267		111.086	420.08	258.264	109.938	247.219	216.708	110.059	445.038
SYFA_ECOLI	A	593.261	817.661	672.194	505.497	716.932	859.107	767.951	685.244	1376.3	831.87	1137.53		491.34	696.298	577.501	1069.01	642.536	809.717	1135.85	1232.22		412.541	905.446	682.051	597.3	929.8	805.709	1331.97	1254.42		333.259	315.06	129.132	439.754	370.828	433.416	550.297	1335.11
NADE_ECOLI	A	1067.87	817.661	672.194	631.872	477.954	736.377	383.975	913.659	458.768	647.01	910.022		614.175	580.248	346.5	593.895	428.357	462.695	113.585	560.099		0	258.699	227.35	836.22	232.45	920.81	717.213	1026.34		222.173	630.12	0	659.631	247.219	216.708	770.416	556.297
FETP_ECOLI	A	474.608	467.235	560.161	505.497	358.466	613.648	383.975	342.622	0	369.72	455.011		122.835	348.149	346.5	356.337	321.268	231.348	113.585	224.039		0	258.699	227.35	358.38	232.45	460.405	204.918	456.152		0	105.02	129.132	219.877	123.609	108.354	440.238	222.519
GLYA_ECOLI	A	2373.04	2452.98	2352.68	2653.86	2150.79	2209.13	2815.82	3083.6	3555.45	2865.33	4663.86		1596.86	1624.7	2194.5	2494.36	1499.25	3470.21	3975.47	4816.85		1787.68	2069.59	2387.18	2269.74	3021.85	2992.63	3893.44	3535.18		2221.73	1890.36	2453.51	2088.83	1730.53	2600.5	3521.9	4116.6
THIO_ECOLI	A	1305.17	1051.28	896.258	884.62	1194.89	1104.57	1151.93	913.659	917.536	831.87	1137.53		737.01	812.348	924.001	950.232	1070.89	1041.06	908.678	1344.24		825.083	776.096	795.726	716.76	929.8	805.709	1229.51	1140.38		777.605	630.12	645.661	659.631	988.875	650.125	990.535	778.816
BAMD_ECOLI	A	593.261	350.426	672.194	758.246	716.932	613.648	1407.91	1027.87	1491	1016.73	1023.77		737.01	232.099	462	475.116	749.625	347.021	908.678	448.079		550.055	258.699	1136.75	716.76	1046.03	1151.01	1127.05	684.229		111.086	0	258.264	109.938	247.219	433.416	0	111.259
YIHD_ECOLI	A	830.565	700.853	672.194	884.62	716.932	613.648	1023.93	685.244	688.152	647.01	910.022		614.175	580.248	693.001	712.674	535.447	462.695	567.924	560.099		687.569	517.397	454.7	477.84	697.35	460.405	512.295	684.229		333.259	420.08	387.397	439.754	370.828	108.354	550.297	445.038
ODP2_ECOLI	A	4152.82	4438.73	4145.19	4549.48	4779.54	4540.99	4095.74	4225.67	4587.68	3974.49	5118.87		4544.9	4525.94	4389	4394.82	4711.93	4511.28	5565.65	5937.04		4675.47	4785.93	4547	4539.48	5230.13	4373.85	5430.33	5473.83		3999.11	3885.74	4777.89	3847.85	4573.55	4117.46	5723.09	4227.86
PT1_ECOLI	A	1898.43	2336.18	1792.52	2148.36	1792.33	1963.67	3199.8	2284.15	2408.53	3235.05	4322.6		1474.02	2088.89	2079	2969.47	2355.96	3007.52	3293.96	3808.67		962.596	2198.94	1591.45	2628.12	1975.83	2992.63	3688.52	3307.1		888.691	2310.44	903.926	2308.71	1730.53	1950.37	2861.55	3115.26
PDXB_ECOLI	A	593.261	584.044	448.129	379.123	477.954	368.189	383.975	571.037	573.46	739.44	341.258		245.67	348.149	231	593.895	214.179	347.021	340.754	448.079		0	258.699	113.675	238.92	232.45	230.203	102.459	456.152		111.086	105.02	129.132	109.938	123.609	325.062	220.119	111.259
SERC_ECOLI	A	3559.56	3387.45	3024.87	3285.73	2867.73	3436.43	3711.76	3426.22	4014.22	4251.78	4550.11		2702.37	3713.59	2656.5	4157.26	3319.77	5089.65	4770.56	5040.89		2887.79	3880.48	3296.58	3105.96	3835.43	3798.34	3790.98	4447.49		2777.16	2730.52	2840.91	3188.21	3708.28	3358.98	4182.26	4450.38
TPIS_ECOLI	A	237.304	817.661	560.161	126.374	716.932	1227.3	511.967	1256.28	917.536	1016.73	1933.8		245.67	580.248	115.5	1187.79	642.536	1503.76	454.339	1792.32		137.514	258.699	227.35	358.38	232.45	805.709	512.295	1026.34		111.086	315.06	129.132	439.754	247.219	541.771	880.475	1223.85
PPIB_ECOLI	A	355.956	700.853	784.226	252.749	477.954	859.107	511.967	799.452	114.692	554.58	1478.79		122.835	812.348	115.5	475.116	214.179	231.348	567.924	448.079		0	517.397	113.675	597.3	232.45	460.405	307.377	684.229		0	420.08	0	439.754	123.609	433.416	550.297	556.297
HISJ_ECOLI	A	118.652	467.235	560.161	379.123	358.466	859.107	895.943	1256.28	458.768	1571.31	2616.31		245.67	232.099	346.5	237.558	749.625	1272.41	1022.26	1680.3		0	388.048	227.35	238.92	581.125	920.81	1741.8	1482.5		0	0	0	0	123.609	325.062	1100.59	1001.34
SYM_ECOLI	A	1779.78	1401.71	1904.55	1642.87	1792.33	1963.67	1407.91	1484.7	1835.07	1941.03	2388.81		1351.19	696.298	1039.5	712.674	1070.89	1041.06	908.678	1568.28		1100.11	1034.79	1136.75	955.68	464.9	1381.22	2049.18	1824.61		999.778	1785.34	1549.59	1649.08	1483.31	1408.6	2091.13	2558.97
NUSB_ECOLI	A	474.608	584.044	560.161	379.123	597.443	245.459	511.967	571.037	344.076	277.29	113.753		368.505	464.199	577.501	356.337	535.447	231.348	454.339	448.079		550.055	388.048	682.051	358.38	232.45	230.203	307.377	228.076		333.259	210.04	387.397	219.877	370.828	325.062	550.297	333.778
BCP_ECOLI	A	593.261	233.618	448.129	379.123	238.977	490.918	767.951	342.622	344.076	647.01	1365.03		491.34	348.149	115.5	593.895	428.357	1041.06	1249.43	1232.22		412.541	129.349	227.35	358.38	581.125	690.608	614.754	912.305		0	210.04	129.132	219.877	247.219	325.062	1100.59	778.816
PTGA_ECOLI	A	2017.09	1518.51	1568.45	2148.36	955.909	1104.57	1919.88	1256.28	917.536	1848.6	1820.04		1842.53	1624.7	2425.5	1306.57	1606.34	1272.41	1817.36	1456.26		1650.17	1422.84	2159.83	1075.14	1394.7	1035.91	1741.8	1710.57		1333.04	1155.22	1162.19	1429.2	1606.92	1300.25	1650.89	1335.11
NFSB_ECOLI	A	237.304	817.661	1008.29	126.374	597.443	859.107	1023.93	1027.87	114.692	1016.73	1251.28		859.845	812.348	115.5	950.232	1070.89	694.043	113.585	784.138		275.028	646.747	341.025	716.76	232.45	1035.91	204.918	1368.46		666.519	420.08	258.264	329.815	370.828	650.125	660.357	1223.85
LUXS_ECOLI	A	711.913	350.426	560.161	631.872	238.977	122.73	895.943	571.037	344.076	924.3	796.269		491.34	464.199	346.5	356.337	428.357	231.348	454.339	448.079		137.514	388.048	341.025	597.3	348.675	345.304	512.295	684.229		222.173	420.08	387.397	329.815	123.609	325.062	770.416	890.076
ASNB_ECOLI	A	355.956	233.618	448.129	252.749	836.42	736.377	383.975	1027.87	1261.61	1571.31	1137.53		122.835	348.149	231	475.116	535.447	1272.41	908.678	1568.28		275.028	517.397	113.675	716.76	464.9	1035.91	1024.59	1368.46		111.086	525.1	129.132	219.877	0	541.771	880.475	890.076
HIS2_ECOLI	A	118.652	116.809	224.065	126.374	238.977	368.189	127.992	456.83	458.768	92.43	568.764		0	348.149	115.5	237.558	107.089	231.348	113.585	672.118		0	129.349	0	119.46	116.225	230.203	307.377	228.076		0	105.02	0	219.877	123.609	108.354	440.238	556.297
KDSA_ECOLI	A	830.565	1168.09	1008.29	631.872	1194.89	1104.57	1279.92	1256.28	1146.92	1663.74	1365.03		1105.52	580.248	924.001	1069.01	1606.34	1156.74	1135.85	1792.32		1100.11	905.446	568.376	836.22	581.125	1266.11	1127.05	1596.53		777.605	945.18	774.793	879.507	988.875	1300.25	1650.89	1446.37
G6PI_ECOLI	A	593.261	817.661	1456.42	379.123	1194.89	1227.3	895.943	913.659	917.536	924.3	1365.03		368.505	696.298	346.5	1187.79	642.536	1041.06	681.508	1680.3		0	1034.79	454.7	1194.6	813.575	1726.52	1434.43	1938.65		555.432	1050.2	516.529	1539.14	494.438	1083.54	1100.59	1891.41
COABC_ECOLI	A	474.608	467.235	336.097	252.749	358.466	368.189	383.975	342.622	573.46	369.72	568.764		368.505	348.149	115.5	118.779	321.268	231.348	113.585	336.059		275.028	258.699	227.35	238.92	116.225	230.203	204.918	114.038		222.173	210.04	129.132	109.938	247.219	216.708	110.059	333.778
PANC_ECOLI	A	474.608	467.235	336.097	379.123	358.466	245.459	511.967	342.622	458.768	462.15	341.258		368.505	348.149	115.5	475.116	321.268	347.021	227.169	560.099		137.514	517.397	113.675	597.3	232.45	345.304	409.836	456.152		222.173	420.08	258.264	329.815	123.609	108.354	440.238	556.297
BIOB_ECOLI	A	118.652	700.853	336.097	252.749	597.443	368.189	383.975	685.244	688.152	369.72	910.022		245.67	464.199	462	593.895	642.536	809.717	227.169	1008.18		137.514	388.048	454.7	477.84	348.675	230.203	307.377	456.152		333.259	315.06	129.132	109.938	247.219	325.062	440.238	445.038
RSMI_ECOLI	A	593.261	700.853	784.226	505.497	477.954	613.648	255.984	342.622	458.768	277.29	341.258		368.505	232.099	346.5	237.558	107.089	347.021	227.169	336.059		275.028	388.048	341.025	119.46	232.45	230.203	204.918	114.038		444.346	315.06	387.397	329.815	741.656	325.062	330.178	0
ARLY_ECOLI	A	237.304	350.426	784.226	379.123	597.443	1104.57	767.951	1256.28	2408.53	1571.31	2047.55		122.835	348.149	346.5	1069.01	1713.43	2197.8	1703.77	2800.49		137.514	1034.79	1364.1	1791.9	1859.6	1956.72	2254.1	2736.91		444.346	945.18	387.397	1209.32	370.828	1408.6	2421.31	3449.04
OMPA_ECOLI	A	4152.82	4555.54	3921.13	4296.73	3704.15	4050.07	3839.75	3883.05	3899.53	2772.9	3185.08		4913.4	4641.99	4158	4038.48	3212.68	3585.89	2726.03	2912.51		4537.95	4009.83	3978.63	3822.72	4067.88	3683.24	2971.31	3079.03		4665.63	4200.8	3615.7	3737.91	3461.06	4334.16	3191.72	3115.26
THID_ECOLI	A	355.956	233.618	560.161	126.374	358.466	122.73	511.967	342.622	458.768	277.29	455.011		368.505	232.099	0	118.779	321.268	231.348	113.585	448.079		137.514	0	227.35	477.84	348.675	460.405	204.918	456.152		111.086	210.04	258.264	219.877	123.609	108.354	220.119	333.778
FABI_ECOLI	A	1305.17	1168.09	1568.45	1642.87	1672.84	1718.21	1535.9	2055.73	2637.92	2218.32	2502.56		1105.52	1160.5	1039.5	1781.68	1713.43	2544.82	1135.85	2800.49		687.569	1164.14	909.401	1791.9	813.575	1841.62	1229.51	2166.72		1110.86	1260.24	1678.72	1429.2	865.266	1842.02	2091.13	1780.15
GCH1_ECOLI	A	711.913	467.235	560.161	1010.99	836.42	736.377	895.943	913.659	1376.3	1756.17	1592.54		491.34	580.248	693.001	1187.79	535.447	1156.74	2385.28	1792.32		550.055	517.397	795.726	836.22	1162.25	1035.91	1741.8	1254.42		666.519	420.08	516.529	659.631	618.047	866.833	1540.83	1335.11
NARL_ECOLI	A	593.261	350.426	112.032	379.123	358.466	0	255.984	228.415	114.692	277.29	227.505		122.835	232.099	462	356.337	214.179	347.021	113.585	112.02		137.514	646.747	341.025	238.92	116.225	115.101	102.459	342.114		222.173	210.04	129.132	329.815	123.609	216.708	110.059	333.778
HLDE_ECOLI	A	711.913	934.47	784.226	884.62	955.909	859.107	895.943	685.244	1032.23	924.3	455.011		982.68	580.248	693.001	593.895	963.804	578.369	681.508	896.158		962.596	776.096	795.726	1075.14	1046.03	805.709	1024.59	456.152		666.519	630.12	1033.06	659.631	1112.48	325.062	660.357	890.076
LPTD_ECOLI	A	237.304	350.426	1008.29	126.374	836.42	613.648	1535.9	571.037	917.536	1109.16	1137.53		245.67	348.149	0	356.337	642.536	578.369	454.339	1120.2		275.028	517.397	454.7	477.84	348.675	345.304	614.754	342.114		444.346	315.06	387.397	439.754	494.438	541.771	660.357	778.816
RIR1_ECOLI	A	355.956	700.853	784.226	252.749	716.932	981.836	511.967	1142.07	1032.23	831.87	1478.79		614.175	464.199	231	475.116	428.357	462.695	340.754	560.099		825.083	646.747	682.051	955.68	232.45	1266.11	204.918	1254.42		111.086	525.1	645.661	549.692	618.047	1083.54	330.178	1446.37
LEUD_ECOLI	A	593.261	700.853	1008.29	1137.37	1194.89	1472.75	1791.89	2055.73	1261.61	1016.73	2275.05		982.68	928.397	1039.5	1425.35	1499.25	1619.43	1363.02	1344.24		687.569	646.747	1364.1	1552.98	1510.93	1496.32	1229.51	1254.42		888.691	525.1	1033.06	989.446	1236.09	975.187	990.535	1223.85
TALB_ECOLI	A	2135.74	1401.71	1568.45	2021.99	1194.89	1595.48	2303.85	2055.73	1146.92	2495.61	3071.32		1228.35	2088.89	1386	2019.24	2248.88	2313.48	2612.45	1680.3		1237.62	1293.49	1136.75	1433.52	1859.6	1956.72	2356.56	2280.76		1555.21	1680.32	903.926	2088.83	2348.58	1625.31	3081.66	2447.71
HIS7_ECOLI	A	949.217	350.426	448.129	505.497	238.977	613.648	639.959	456.83	917.536	1386.45	1478.79		614.175	116.05	346.5	237.558	535.447	694.043	1703.77	1680.3		825.083	517.397	454.7	477.84	1046.03	920.81	2254.1	1254.42		333.259	420.08	774.793	219.877	865.266	866.833	1430.77	1891.41
CLPP_ECOLI	A	474.608	467.235	448.129	505.497	477.954	368.189	255.984	342.622	458.768	277.29	455.011		368.505	348.149	462	593.895	321.268	347.021	227.169	336.059		412.541	517.397	341.025	358.38	232.45	230.203	307.377	342.114		444.346	315.06	387.397	329.815	247.219	433.416	220.119	333.778
PNTB_ECOLI	A	474.608	700.853	560.161	631.872	716.932	736.377	639.959	913.659	1261.61	1016.73	1365.03		614.175	232.099	693.001	831.453	642.536	1156.74	1817.36	1680.3		550.055	388.048	682.051	477.84	1046.03	1035.91	1536.89	1254.42		666.519	735.14	774.793	769.569	741.656	1083.54	1430.77	2447.71
HIS4_ECOLI	A	237.304	116.809	112.032	126.374	119.489	0	383.975	228.415	0	554.58	568.764		245.67	232.099	231	0	0	231.348	681.508	672.118		137.514	0	227.35	119.46	232.45	230.203	409.836	912.305		222.173	105.02	258.264	109.938	247.219	325.062	880.475	1112.59
ARGD_ECOLI	A	711.913	467.235	672.194	631.872	716.932	1104.57	1023.93	1370.49	1491	1386.45	1365.03		491.34	696.298	1039.5	1544.13	749.625	1272.41	1363.02	1344.24		550.055	1034.79	909.401	955.68	1046.03	1151.01	1331.97	1140.38		555.432	630.12	903.926	769.569	618.047	975.187	1320.71	1446.37
YOAB_ECOLI	A	118.652	350.426	112.032	126.374	119.489	122.73	127.992	456.83	0	277.29	227.505		122.835	464.199	115.5	118.779	214.179	115.674	113.585	112.02		137.514	129.349	113.675	119.46	116.225	115.101	0	228.076		111.086	105.02	129.132	109.938	123.609	216.708	110.059	222.519
HLDD_ECOLI	A	830.565	1051.28	896.258	631.872	1194.89	1227.3	511.967	799.452	802.844	831.87	682.516		737.01	928.397	577.501	1187.79	1070.89	1156.74	454.339	784.138		825.083	776.096	1023.08	716.76	464.9	1035.91	717.213	798.267		555.432	945.18	516.529	1319.26	1112.48	975.187	770.416	667.557
HFLK_ECOLI	A	830.565	1284.9	1008.29	884.62	1314.37	1350.02	1535.9	1713.11	1376.3	924.3	910.022		1351.19	1160.5	1501.5	1544.13	1392.16	1503.76	1476.6	1120.2		1375.14	1164.14	1250.43	1433.52	1510.93	1151.01	1127.05	912.305		999.778	1260.24	1549.59	769.569	1236.09	1083.54	1100.59	1001.34
THIF_ECOLI	A	474.608	350.426	672.194	252.749	597.443	736.377	1023.93	456.83	688.152	554.58	1137.53		368.505	580.248	577.501	593.895	856.714	462.695	795.093	560.099		275.028	129.349	454.7	597.3	697.35	805.709	409.836	342.114		222.173	525.1	516.529	549.692	865.266	541.771	880.475	890.076
AK1H_ECOLI	A	4864.74	4205.12	4257.23	5560.47	4660.05	4540.99	4991.68	4339.88	5390.53	5360.94	5346.38		5896.08	4293.84	5890.51	4988.72	5140.29	4164.26	5111.31	3808.67		4812.98	4527.23	5229.06	3942.18	5811.25	3683.24	4918.03	3535.18		4887.8	3465.66	4907.02	3298.15	5438.81	3033.91	4292.32	3115.26
DLD_ECOLI	A	237.304	116.809	224.065	379.123	477.954	122.73	383.975	228.415	458.768	277.29	113.753		368.505	0	115.5	0	321.268	115.674	340.754	224.039		412.541	258.699	341.025	238.92	464.9	690.608	512.295	684.229		444.346	210.04	129.132	219.877	618.047	433.416	660.357	445.038
KAD_ECOLI	A	1661.13	934.47	784.226	1263.74	955.909	736.377	1791.89	685.244	917.536	1294.02	1706.29		1351.19	1160.5	1270.5	950.232	1606.34	1272.41	1363.02	1344.24		1100.11	905.446	1250.43	1194.6	1510.93	1611.42	1434.43	1824.61		888.691	1050.2	903.926	1319.26	1730.53	1300.25	1871.01	1780.15
RCSF_ECOLI	A	237.304	467.235	336.097	252.749	477.954	490.918	255.984	342.622	344.076	92.43	341.258		491.34	232.099	346.5	356.337	107.089	115.674	227.169	224.039		275.028	258.699	227.35	358.38	232.45	345.304	307.377	342.114		333.259	315.06	258.264	329.815	370.828	325.062	110.059	222.519
UBIE_ECOLI	A	355.956	116.809	224.065	505.497	119.489	122.73	127.992	228.415	344.076	277.29	113.753		245.67	116.05	231	237.558	428.357	231.348	227.169	0		137.514	129.349	113.675	238.92	232.45	115.101	102.459	342.114		222.173	420.08	129.132	219.877	123.609	325.062	330.178	333.778
PAND_ECOLI	A	118.652	116.809	112.032	126.374	238.977	245.459	255.984	228.415	229.384	184.86	227.505		245.67	116.05	115.5	237.558	321.268	231.348	113.585	224.039		137.514	0	227.35	119.46	116.225	230.203	204.918	228.076		111.086	105.02	129.132	109.938	123.609	108.354	110.059	111.259
AROA_ECOLI	A	355.956	116.809	336.097	379.123	0	0	1023.93	342.622	114.692	1478.88	1820.04		245.67	116.05	231	118.779	642.536	925.39	1476.6	1456.26		0	129.349	341.025	119.46	464.9	690.608	1127.05	1596.53		222.173	0	129.132	0	494.438	325.062	1100.59	1335.11
THIG_ECOLI	A	0	116.809	224.065	126.374	0	245.459	127.992	342.622	229.384	92.43	796.269		122.835	116.05	0	356.337	214.179	578.369	340.754	448.079		0	129.349	113.675	119.46	116.225	460.405	102.459	456.152		222.173	105.02	0	109.938	0	541.771	220.119	667.557
GSA_ECOLI	A	593.261	584.044	672.194	884.62	597.443	368.189	767.951	685.244	458.768	1386.45	1023.77		614.175	464.199	346.5	356.337	749.625	578.369	567.924	896.158		550.055	646.747	1023.08	716.76	348.675	805.709	512.295	684.229		666.519	840.16	516.529	769.569	618.047	866.833	1540.83	1446.37
RPIA_ECOLI	A	474.608	350.426	336.097	126.374	119.489	245.459	895.943	456.83	229.384	831.87	682.516		368.505	116.05	115.5	118.779	321.268	462.695	567.924	672.118		137.514	388.048	227.35	597.3	232.45	690.608	409.836	798.267		222.173	420.08	129.132	439.754	370.828	433.416	770.416	556.297
YFGM_ECOLI	A	593.261	817.661	336.097	379.123	836.42	368.189	639.959	456.83	458.768	369.72	682.516		491.34	580.248	577.501	237.558	535.447	462.695	567.924	448.079		687.569	388.048	454.7	238.92	581.125	575.506	512.295	456.152		444.346	420.08	774.793	549.692	494.438	541.771	330.178	445.038
PPIA_ECOLI	A	0	116.809	336.097	126.374	119.489	245.459	639.959	342.622	344.076	462.15	910.022		122.835	116.05	0	118.779	107.089	462.695	795.093	560.099		0	0	227.35	238.92	581.125	575.506	1331.97	798.267		111.086	105.02	0	329.815	123.609	541.771	440.238	445.038
HISP_ECOLI	A	118.652	116.809	0	252.749	0	122.73	127.992	114.207	229.384	184.86	113.753		122.835	116.05	231	118.779	321.268	115.674	454.339	112.02		275.028	129.349	113.675	238.92	232.45	230.203	204.918	342.114		0	210.04	129.132	219.877	123.609	216.708	110.059	333.778
SYY_ECOLI	A	1186.52	1168.09	1120.32	1263.74	1194.89	1350.02	1151.93	1256.28	1491	1571.31	1478.79		982.68	928.397	1039.5	1187.79	1070.89	1156.74	1135.85	1344.24		1100.11	1164.14	909.401	1194.6	813.575	1266.11	1024.59	1254.42		1444.12	1365.26	774.793	1209.32	1112.48	1300.25	1100.59	1668.89
SYC_ECOLI	A	237.304	233.618	448.129	126.374	358.466	245.459	639.959	228.415	229.384	739.44	568.764		122.835	348.149	0	356.337	535.447	231.348	113.585	336.059		137.514	905.446	227.35	716.76	232.45	805.709	409.836	570.19		0	630.12	129.132	769.569	370.828	433.416	660.357	778.816
GCSP_ECOLI	A	118.652	233.618	560.161	252.749	238.977	122.73	639.959	342.622	458.768	369.72	796.269		122.835	116.05	115.5	118.779	428.357	347.021	340.754	336.059		0	0	113.675	238.92	116.225	460.405	307.377	798.267		555.432	315.06	645.661	439.754	741.656	1842.02	990.535	2225.19
ACRB_ECOLI	A	711.913	700.853	1008.29	758.246	358.466	613.648	511.967	571.037	688.152	739.44	341.258		859.845	348.149	808.501	712.674	749.625	347.021	113.585	336.059		962.596	646.747	568.376	716.76	348.675	460.405	717.213	570.19		888.691	735.14	903.926	659.631	494.438	758.479	550.297	556.297
EX3_ECOLI	A	355.956	233.618	448.129	126.374	358.466	490.918	511.967	342.622	344.076	462.15	455.011		245.67	348.149	231	237.558	535.447	231.348	0	224.039		137.514	388.048	113.675	238.92	116.225	460.405	204.918	342.114		666.519	630.12	129.132	329.815	247.219	325.062	330.178	445.038
YTFP_ECOLI	A	355.956	0	112.032	252.749	0	122.73	255.984	0	0	184.86	113.753		368.505	464.199	231	118.779	214.179	0	227.169	112.02		275.028	258.699	227.35	238.92	348.675	230.203	204.918	342.114		222.173	315.06	258.264	109.938	247.219	108.354	110.059	111.259
YGGL_ECOLI	A	237.304	233.618	224.065	252.749	238.977	368.189	127.992	114.207	229.384	92.43	227.505		368.505	464.199	231	475.116	535.447	231.348	227.169	224.039		550.055	258.699	113.675	238.92	232.45	230.203	204.918	228.076		111.086	525.1	516.529	329.815	618.047	325.062	550.297	333.778
ALKH_ECOLI	A	237.304	467.235	336.097	0	477.954	368.189	383.975	685.244	229.384	647.01	910.022		368.505	580.248	346.5	831.453	642.536	462.695	340.754	448.079		137.514	646.747	341.025	836.22	232.45	920.81	204.918	1026.34		111.086	945.18	129.132	769.569	123.609	650.125	660.357	778.816
YFEY_ECOLI	A	0	116.809	0	379.123	119.489	122.73	255.984	456.83	344.076	369.72	455.011		122.835	116.05	462	237.558	214.179	347.021	340.754	224.039		275.028	258.699	341.025	597.3	581.125	460.405	307.377	342.114		222.173	105.02	129.132	219.877	247.219	216.708	110.059	0
AROC_ECOLI	A	118.652	233.618	112.032	126.374	238.977	490.918	383.975	456.83	344.076	554.58	227.505		245.67	0	115.5	237.558	535.447	347.021	340.754	112.02		275.028	129.349	454.7	0	232.45	230.203	204.918	228.076		222.173	420.08	387.397	329.815	494.438	325.062	440.238	222.519
ARGB_ECOLI	A	118.652	233.618	224.065	252.749	358.466	245.459	383.975	685.244	344.076	554.58	682.516		245.67	464.199	577.501	831.453	963.804	1041.06	681.508	1120.2		412.541	1034.79	568.376	1194.6	581.125	1381.22	614.754	1254.42		111.086	945.18	516.529	439.754	494.438	866.833	770.416	1335.11
HTPX_ECOLI	A	355.956	0	112.032	252.749	119.489	122.73	127.992	114.207	114.692	277.29	113.753		368.505	116.05	231	118.779	428.357	0	227.169	0		275.028	129.349	227.35	119.46	232.45	230.203	204.918	114.038		555.432	210.04	258.264	219.877	247.219	325.062	220.119	111.259
GLMU_ECOLI	A	237.304	233.618	112.032	126.374	358.466	490.918	511.967	342.622	458.768	1201.59	455.011		245.67	0	115.5	237.558	749.625	115.674	227.169	112.02		137.514	258.699	227.35	238.92	232.45	230.203	307.377	114.038		222.173	210.04	258.264	329.815	247.219	325.062	0	111.259
ARGA_ECOLI	A	0	116.809	224.065	126.374	119.489	0	127.992	114.207	229.384	277.29	227.505		0	232.099	0	475.116	214.179	231.348	227.169	336.059		137.514	517.397	341.025	238.92	464.9	345.304	307.377	456.152		444.346	420.08	387.397	0	494.438	108.354	440.238	556.297
ARGE_ECOLI	A	0	350.426	336.097	126.374	119.489	368.189	383.975	228.415	458.768	369.72	455.011		245.67	116.05	115.5	237.558	642.536	578.369	567.924	896.158		275.028	517.397	454.7	955.68	464.9	805.709	717.213	912.305		111.086	630.12	645.661	1099.38	247.219	1083.54	1210.65	1335.11
LEU1_ECOLI	A	949.217	1752.13	2464.71	2148.36	3226.19	3559.16	3327.79	3768.84	4014.22	2310.75	3526.33		1965.36	1856.79	2310	3800.93	3105.59	3238.87	2498.86	3136.55		2062.71	2716.34	3069.23	2747.58	3835.43	2532.23	2049.18	2052.69		2666.07	1365.26	3099.17	1759.01	3213.84	2167.08	1871.01	1780.15
HIS1_ECOLI	A	830.565	700.853	560.161	631.872	716.932	613.648	511.967	799.452	1146.92	924.3	1137.53		614.175	696.298	808.501	831.453	642.536	1388.09	2044.53	1792.32		1100.11	905.446	909.401	955.68	1278.48	1151.01	1946.72	1824.61		999.778	945.18	903.926	879.507	1236.09	1408.6	1320.71	1780.15
ASNA_ECOLI	A	474.608	350.426	448.129	505.497	1314.37	1104.57	1407.91	1142.07	917.536	3050.19	796.269		737.01	580.248	577.501	712.674	1070.89	694.043	1135.85	1008.18		550.055	1552.19	568.376	1194.6	813.575	1266.11	1639.34	1482.5		333.259	1155.22	774.793	1209.32	741.656	866.833	1650.89	1223.85
PRC_ECOLI	A	474.608	233.618	672.194	379.123	238.977	613.648	639.959	571.037	917.536	831.87	568.764		491.34	348.149	231	356.337	749.625	925.39	908.678	336.059		825.083	258.699	682.051	716.76	813.575	805.709	717.213	798.267		444.346	630.12	903.926	439.754	741.656	325.062	440.238	445.038
OPDA_ECOLI	A	474.608	700.853	336.097	631.872	238.977	368.189	1023.93	913.659	573.46	1016.73	1251.28		491.34	1044.45	346.5	1069.01	1285.07	1966.45	1022.26	1680.3		412.541	905.446	568.376	1194.6	813.575	1611.42	922.131	1710.57		333.259	840.16	387.397	1319.26	1112.48	1191.9	1210.65	1335.11
HCXB_ECOLI	A	593.261	0	336.097	126.374	238.977	245.459	639.959	571.037	114.692	924.3	568.764		1105.52	348.149	462	237.558	1070.89	231.348	681.508	336.059		687.569	517.397	341.025	238.92	464.9	345.304	512.295	456.152		555.432	630.12	645.661	989.446	494.438	758.479	990.535	1112.59
ASSY_ECOLI	A	711.913	934.47	1120.32	1390.12	1911.82	1718.21	2559.84	1827.32	2867.3	2125.89	2843.82		1351.19	1392.6	1501.5	2256.8	2784.32	2776.17	3407.54	2912.51		962.596	2198.94	2955.55	2030.82	2440.73	2992.63	3586.07	2964.99		1444.12	2205.42	1936.98	2198.77	1977.75	2492.14	3301.78	4339.12
PNTA_ECOLI	A	830.565	934.47	896.258	1010.99	955.909	1104.57	1535.9	1370.49	2293.84	2403.18	3412.58		1105.52	812.348	1039.5	1069.01	1285.07	1966.45	2839.62	3360.59		962.596	1164.14	682.051	1194.6	2208.28	2532.23	2868.85	2736.91		1110.86	1050.2	1678.72	1209.32	1854.14	2383.79	3081.66	3337.78
LEUC_ECOLI	A	949.217	934.47	1904.55	1516.49	2270.28	2822.78	3327.79	2969.39	3670.15	3419.91	3867.59		1474.02	1972.84	1501.5	3088.25	3855.22	3354.54	2612.45	2576.45		1100.11	1293.49	2728.2	2508.66	3602.98	2647.33	2356.56	2166.72		1999.56	1470.28	2970.04	1539.14	2472.19	2708.85	2641.43	2225.19
ADHE_ECOLI	A	1186.52	1401.71	1120.32	1642.87	1553.35	1840.94	1663.89	1598.9	2179.15	3142.62	3981.34		1228.35	1624.7	1386	1069.01	1392.16	1966.45	1817.36	3472.61		1375.14	1681.54	1250.43	2030.82	1743.38	2417.13	4815.57	3649.22		1444.12	2100.4	1291.32	2198.77	1730.53	1408.6	2641.43	2225.19
RPOC_ECOLI	A	10441.4	11447.3	11091.2	10362.7	10873.5	11904.8	9727.38	10164.5	10551.7	10352.2	10124		10441	10328.4	10279.5	11759.1	9852.22	8791.21	10222.6	8849.56		11963.7	10089.3	10117.1	10393	11157.6	10244	10758.2	9921.31		11664.1	10712	11363.6	10883.9	11619.3	10402	8694.7	9568.31
METK_ECOLI	A	3678.22	3037.03	3585.03	3917.6	3226.19	3559.16	3967.75	3997.26	3899.53	3604.77	4095.1		4422.06	3249.39	3580.5	3919.71	4176.48	4164.26	4543.39	3808.67		4262.93	4785.93	4319.65	4181.1	5462.58	4373.85	4713.11	4333.45		4776.72	3885.74	4519.63	3847.85	4697.16	3900.75	4732.56	4116.6
GLN1B_ECOLI	A	593.261	1401.71	1904.55	884.62	1911.82	1227.3	2047.87	1598.9	3326.07	5453.37	4550.11		614.175	1276.55	1155	1425.35	1713.43	3817.24	2385.28	5600.99		825.083	1034.79	909.401	1075.14	1162.25	1266.11	1127.05	1824.61		1110.86	3465.66	1033.06	2528.58	1483.31	1842.02	2311.25	3449.04
AK3_ECOLI	A	474.608	584.044	560.161	758.246	716.932	981.836	1279.92	1598.9	2637.92	2865.33	3298.83		859.845	580.248	1270.5	1544.13	1927.61	2776.17	2839.62	3248.57		412.541	2716.34	2046.15	2747.58	3021.85	3107.73	3995.9	3193.07		1666.3	2835.54	2840.91	2968.34	2348.58	2817.21	3631.96	4450.38
CARB_ECOLI	A	474.608	1051.28	2016.58	884.62	2748.24	2700.05	3327.79	3540.43	6766.83	5083.65	7507.68		1105.52	1508.65	1963.5	2613.14	3641.04	6130.71	7723.76	8849.56		1375.14	3233.73	3182.9	4300.56	4881.45	4834.25	7172.13	6728.25		3443.68	3990.76	5294.42	4397.54	4573.55	5959.48	6933.74	7788.16
HTPG_ECOLI	C	5102.04	5606.82	5041.45	5434.1	5496.48	5768.29	4479.71	5596.16	5046.45	3419.91	4208.85		5159.07	7079.03	6121.51	7126.74	5033.2	6015.04	4656.97	5040.89		4125.41	4915.28	4205.98	5136.78	4765.23	4834.25	3278.69	4219.41		4110.2	3780.72	3744.83	4287.6	3584.67	4117.46	2971.6	4339.12
ATPB_ECOLI	C	8068.34	7358.95	6049.74	7582.46	7408.29	7118.31	6655.57	7080.86	6996.22	5823.09	6483.9		6878.76	6846.93	7161.01	8076.97	5889.91	6709.08	7496.59	6161.08		7288.23	6726.17	6138.46	6331.38	8484.43	6790.98	7069.67	7070.36		6776.27	5671.08	6973.14	5167.11	6922.13	6284.54	6933.74	7788.16
CH60_ECOLI	C	18035.1	12381.7	12211.5	19208.9	13621.7	15341.2	16894.9	14275.9	14795.3	16637.4	13536.6		16828.4	15666.7	20443.5	14253.5	18954.8	15963	21467.5	14898.6		12513.8	10606.6	16141.9	14454.7	21501.6	16229.3	20389.3	16877.6		16774.1	11132.1	16399.8	12862.8	16687.3	16686.5	20250.9	16355.1
ATPA_ECOLI	C	6763.17	5840.44	6721.94	6192.34	6332.9	6259.2	6527.58	5938.78	6766.83	5083.65	6597.66		5404.74	6382.73	6121.51	6295.28	5675.73	6477.73	7496.59	6049.06		6188.12	5950.07	5797.43	5853.54	6741.05	6560.77	6864.75	6272.09		6109.75	4935.94	5552.69	5606.86	5191.59	6392.89	6273.39	8121.94
PPSA_ECOLI	C	593.261	1051.28	1456.42	884.62	1314.37	736.377	2047.87	1598.9	2867.3	2680.47	2161.3		122.835	348.149	231	593.895	1606.34	1966.45	2953.2	2352.41		0	517.397	341.025	955.68	697.35	1266.11	1127.05	1140.38		333.259	420.08	258.264	549.692	618.047	866.833	1320.71	3226.52
CH10_ECOLI	C	2017.09	2452.98	1680.48	2148.36	2031.31	2454.59	1919.88	1827.32	1835.07	1294.02	1592.54		1719.69	1972.84	1848	2138.02	1177.98	2891.84	1476.6	2128.37		1512.65	1681.54	1477.78	2030.82	1743.38	2302.03	1434.43	1596.53		1555.21	1995.38	1420.45	2528.58	1359.7	1842.02	1210.65	2558.97
PTW3C_ECOLI	C	593.261	700.853	448.129	758.246	358.466	368.189	767.951	228.415	229.384	462.15	227.505		982.68	580.248	693.001	237.558	535.447	347.021	340.754	112.02		687.569	258.699	454.7	358.38	697.35	575.506	307.377	342.114		222.173	525.1	516.529	219.877	247.219	325.062	440.238	333.778
ATPG_ECOLI	C	1186.52	1168.09	896.258	631.872	1314.37	1350.02	1279.92	1142.07	1605.69	1478.88	1592.54		737.01	1044.45	1039.5	1187.79	1177.98	1272.41	1249.43	1456.26		825.083	905.446	682.051	955.68	1046.03	1151.01	1844.26	1140.38		1110.86	945.18	1162.19	659.631	865.266	1083.54	1320.71	1891.41
RIDA_ECOLI	C	237.304	584.044	560.161	126.374	119.489	122.73	255.984	114.207	114.692	92.43	113.753		0	348.149	115.5	237.558	107.089	231.348	113.585	112.02		275.028	388.048	454.7	238.92	116.225	230.203	0	228.076		222.173	210.04	129.132	219.877	123.609	108.354	220.119	222.519
P5CR_ECOLI	C	237.304	233.618	224.065	126.374	238.977	245.459	255.984	114.207	229.384	462.15	227.505		245.67	232.099	346.5	356.337	428.357	231.348	227.169	224.039		275.028	0	113.675	119.46	116.225	230.203	204.918	114.038		111.086	210.04	258.264	0	123.609	108.354	330.178	222.519
ATPF_ECOLI	C	1423.83	1051.28	672.194	1642.87	955.909	981.836	1023.93	913.659	1032.23	1941.03	910.022		1228.35	812.348	1270.5	831.453	1499.25	694.043	1590.19	1120.2		1237.62	1034.79	1364.1	1194.6	1743.38	805.709	1844.26	1026.34		1333.04	735.14	1291.32	1429.2	988.875	1300.25	1871.01	1557.63
YAJC_ECOLI	C	830.565	700.853	784.226	884.62	716.932	981.836	639.959	685.244	802.844	554.58	682.516		737.01	812.348	808.501	950.232	535.447	578.369	795.093	672.118		962.596	776.096	682.051	836.22	697.35	690.608	717.213	912.305		999.778	840.16	903.926	879.507	618.047	866.833	770.416	778.816
SSB_ECOLI	C	118.652	233.618	112.032	126.374	358.466	245.459	127.992	114.207	114.692	184.86	341.258		122.835	116.05	115.5	118.779	107.089	115.674	113.585	112.02		412.541	0	113.675	0	116.225	115.101	102.459	114.038		222.173	210.04	258.264	109.938	370.828	108.354	220.119	0
SUCD_ECOLI	C	830.565	817.661	672.194	505.497	597.443	736.377	1791.89	799.452	1376.3	1848.6	1820.04		491.34	116.05	346.5	475.116	856.714	925.39	2385.28	1568.28		412.541	388.048	341.025	358.38	1046.03	460.405	1741.8	912.305		1110.86	945.18	1291.32	879.507	618.047	1408.6	2531.37	2447.71
DEOD_ECOLI	C	830.565	1051.28	560.161	758.246	477.954	613.648	511.967	685.244	458.768	554.58	455.011		737.01	580.248	577.501	593.895	642.536	462.695	340.754	448.079		1100.11	905.446	454.7	597.3	581.125	575.506	717.213	570.19		999.778	1050.2	645.661	879.507	988.875	758.479	770.416	890.076
FUMA_ECOLI	C	0	116.809	336.097	0	119.489	245.459	767.951	456.83	1032.23	1294.02	910.022		122.835	232.099	0	237.558	1070.89	809.717	1135.85	1120.2		550.055	258.699	0	238.92	697.35	805.709	922.131	1140.38		333.259	1050.2	903.926	769.569	865.266	1408.6	1981.07	2892.75
NDK_ECOLI	C	118.652	0	112.032	126.374	238.977	245.459	511.967	456.83	458.768	831.87	1137.53		245.67	232.099	115.5	237.558	642.536	809.717	908.678	896.158		137.514	388.048	227.35	358.38	581.125	690.608	819.672	1140.38		666.519	735.14	645.661	989.446	988.875	866.833	1320.71	2336.45
ODO2_ECOLI	C	711.913	584.044	560.161	505.497	716.932	859.107	1279.92	913.659	1605.69	1201.59	2047.55		614.175	580.248	346.5	593.895	856.714	925.39	1363.02	1456.26		687.569	646.747	454.7	955.68	813.575	1035.91	1331.97	1254.42		999.778	1260.24	1420.45	1209.32	1359.7	1625.31	1760.95	2225.19
PYRD_ECOLI	C	237.304	700.853	336.097	505.497	358.466	613.648	639.959	571.037	573.46	924.3	568.764		368.505	464.199	577.501	237.558	1285.07	694.043	1135.85	448.079		275.028	646.747	909.401	716.76	1859.6	920.81	819.672	684.229		666.519	630.12	1162.19	879.507	1483.31	1083.54	770.416	333.778
SUCC_ECOLI	C	1423.83	1401.71	1344.39	884.62	1433.86	1472.75	1663.89	1598.9	2179.15	2218.32	2957.57		1351.19	812.348	577.501	1187.79	2034.7	2197.8	3521.13	2912.51		1237.62	905.446	1023.08	1075.14	1859.6	1841.62	2561.48	1938.65		1777.38	1890.36	2970.04	2748.46	2472.19	2925.56	4182.26	4116.6
ODO1_ECOLI	C	355.956	467.235	560.161	126.374	597.443	490.918	1663.89	1142.07	2064.46	3419.91	2730.06		491.34	116.05	115.5	593.895	1070.89	1388.09	3634.71	2800.49		137.514	0	113.675	358.38	581.125	1381.22	1639.34	1596.53		1110.86	1470.28	1678.72	1539.14	1854.14	2600.5	3852.08	3671.56
DHE4_ECOLI	C	2729	2569.79	2688.77	2780.24	3226.19	3681.89	3455.78	3312.01	3670.15	4251.78	4208.85		3316.55	2669.14	3118.5	3919.71	3641.04	3238.87	4997.73	3584.63		3300.33	4656.58	4433.33	3583.8	5230.13	5179.56	6967.21	5701.9		3888.02	4200.8	5036.16	4177.66	4697.16	4659.23	6053.27	6341.79
SDHA_ECOLI	C	474.608	350.426	672.194	126.374	716.932	613.648	2047.87	1256.28	2064.46	2772.9	2275.05		614.175	580.248	346.5	475.116	1606.34	1735.11	3407.54	2240.39		962.596	905.446	795.726	955.68	1278.48	1496.32	1434.43	1368.46		2110.64	2205.42	2195.25	2638.52	2843.02	3900.75	3521.9	3671.56
OMPF_ECOLI	O	37968.7	26515.6	32265.3	30709	15892	10432	29822.1	18044.8	13992.4	34661.2	11147.8		45449	34466.8	24370.5	13422	20025.7	11683.1	30440.7	11202		14438.9	20307.9	39672.6	21025	22547.7	13006.4	26536.9	13342.5		19218	8506.62	3744.83	7695.69	15204	10402	22452.1	10013.4
ILVD_ECOLI	O	5932.61	5723.63	5713.65	6318.72	6571.87	6504.66	5375.66	6052.99	6078.68	4621.5	6256.4		4544.9	5918.53	4966.5	7126.74	6639.54	7171.78	4884.14	5488.97		3575.36	5173.97	5797.43	5256.24	5927.48	4604.05	3893.44	4219.41		2777.16	2835.54	3615.7	2858.4	3090.23	3358.98	3742.02	3894.08
CYSP_ECOLI	O	4152.82	3971.5	4033.16	2780.24	4062.61	4050.07	2687.83	3997.26	3670.15	2957.76	3753.84		1965.36	3713.59	2887.5	3919.71	1820.52	3585.89	3180.37	3472.61		1787.68	2457.64	2273.5	2628.12	3021.85	2992.63	2868.85	2508.84		1110.86	1260.24	903.926	989.446	1236.09	2167.08	2531.37	2225.19
DPPA_ECOLI	O	1423.83	2219.37	2912.84	1390.12	3345.68	3559.16	3967.75	4339.88	4472.99	1941.03	3298.83		1965.36	3829.64	1501.5	5582.61	3212.68	5089.65	1817.36	2800.49		2062.71	2845.69	2614.53	4181.1	2324.5	3453.04	1434.43	2280.76		777.605	630.12	645.661	1209.32	988.875	1408.6	880.475	1446.37
GYRA_ECOLI	O	2729	2569.79	2016.58	1769.24	2150.79	2086.4	2687.83	2055.73	2064.46	2125.89	1820.04		2211.03	1856.79	1732.5	1781.68	1927.61	1388.09	1135.85	896.158		1512.65	1681.54	1477.78	2030.82	1859.6	1611.42	1844.26	1368.46		777.605	1050.2	1678.72	1099.38	988.875	866.833	1100.59	1446.37
SYI_ECOLI	O	2729	3971.5	3697.06	2906.61	3584.66	4418.26	2943.81	4225.67	4358.3	2588.04	3526.33		2702.37	3017.29	2079	3800.93	2463.05	3932.91	2271.69	3472.61		2475.25	3363.08	2046.15	2628.12	2324.5	2647.33	1946.72	2736.91		2332.81	3045.58	2195.25	2638.52	2472.19	2492.14	2311.25	3115.26
SECA_ECOLI	O	6051.26	4321.93	3585.03	5181.35	3106.7	3313.7	3199.8	2969.39	1835.07	2125.89	1365.03		7001.6	5918.53	6237.01	3919.71	3426.86	1850.78	1930.94	1344.24		7425.74	6467.47	3296.58	3703.26	2208.28	1726.52	1536.89	1026.34		3665.85	3675.7	3873.97	2528.58	2101.36	1733.67	1100.59	1112.59
ACCA_ECOLI	O	3084.95	3387.45	2800.81	2906.61	3226.19	3313.7	2175.86	3768.84	3211.38	1941.03	3071.32		2456.7	3017.29	2310	3682.15	2570.14	3354.54	2726.03	2688.47		2887.79	3233.73	2387.18	2986.5	2905.63	2992.63	2663.93	2622.88		2332.81	2310.44	2195.25	2198.77	2224.97	2492.14	2311.25	2336.45
NUSG_ECOLI	O	2373.04	2219.37	2576.74	2780.24	2031.31	2577.32	1279.92	1941.53	1720.38	831.87	1592.54		1474.02	2088.89	2310	2256.8	1606.34	1966.45	1022.26	1456.26		1650.17	1810.89	1818.8	1791.9	1278.48	1611.42	922.131	1596.53		1777.38	1680.32	1678.72	1429.2	865.266	1408.6	880.475	1335.11
ODP1_ECOLI	O	8898.91	8293.42	7954.29	8719.83	7766.76	7977.42	6527.58	7195.07	7799.06	5638.23	7280.17		7370.1	7891.38	8662.51	8076.97	7174.98	7287.45	7723.76	7953.4		8113.31	7890.31	8411.96	8003.82	9762.9	7826.89	7581.97	8210.74		7553.88	7141.36	7618.8	6816.18	7911	7584.79	5723.09	7009.35
SURA_ECOLI	O	474.608	1168.09	1008.29	631.872	716.932	1472.75	895.943	1256.28	688.152	369.72	1137.53		614.175	1160.5	462	1662.91	642.536	1156.74	567.924	896.158		137.514	1034.79	113.675	1314.06	348.675	1266.11	409.836	798.267		111.086	105.02	129.132	439.754	247.219	541.771	330.178	556.297
ISPG_ECOLI	O	1779.78	2336.18	2464.71	1263.74	2031.31	2086.4	1279.92	1827.32	1491	739.44	1023.77		2211.03	1972.84	1386	1662.91	2034.7	1619.43	340.754	784.138		2062.71	1422.84	1250.43	1314.06	929.8	920.81	307.377	684.229		1333.04	1155.22	1678.72	1099.38	1483.31	758.479	440.238	556.297
SYE_ECOLI	O	1898.43	2219.37	1792.52	1390.12	2150.79	1963.67	1791.89	1598.9	1605.69	1571.31	1478.79		982.68	1276.55	1155	1544.13	1499.25	1966.45	1363.02	1680.3		1100.11	1293.49	1364.1	1314.06	1278.48	1151.01	1127.05	1710.57		1333.04	1155.22	1420.45	1319.26	1112.48	1191.9	1320.71	1112.59
ZAPB_ECOLI	O	1661.13	1635.32	1568.45	1769.24	2031.31	1104.57	1023.93	1256.28	1032.23	924.3	1023.77		1351.19	1508.65	1617	1306.57	1285.07	1156.74	681.508	784.138		1375.14	1034.79	1250.43	1075.14	1278.48	920.81	922.131	1026.34		1221.95	1050.2	903.926	989.446	988.875	975.187	990.535	667.557
FTSH_ECOLI	O	2373.04	3270.65	2800.81	2401.11	3584.66	3804.61	2047.87	3768.84	3326.07	2218.32	3412.58		3070.88	3713.59	2772	4157.26	3962.3	2660.5	1249.43	3136.55		1375.14	2069.59	2387.18	2867.04	1278.48	2762.43	819.672	2394.8		1888.47	2310.44	2066.12	2198.77	1977.75	3033.91	990.535	1557.63
FABB_ECOLI	O	2017.09	2336.18	2016.58	1390.12	1792.33	2086.4	1663.89	2284.15	1949.76	1478.88	2161.3		1719.69	3017.29	1617	2969.47	1285.07	2197.8	1249.43	2016.35		1787.68	2328.29	1023.08	2150.28	1278.48	1841.62	1434.43	2052.69		777.605	2100.4	516.529	1868.95	1483.31	1625.31	1100.59	1335.11
PROB_ECOLI	O	1186.52	817.661	784.226	884.62	477.954	736.377	639.959	1027.87	688.152	277.29	568.764		368.505	812.348	1039.5	593.895	428.357	578.369	567.924	224.039		412.541	258.699	682.051	358.38	697.35	115.101	409.836	228.076		555.432	315.06	258.264	109.938	494.438	108.354	220.119	111.259
SYD_ECOLI	O	4271.48	4088.31	3585.03	3917.6	4182.1	4786.45	2815.82	3883.05	3670.15	2218.32	2843.82		2702.37	3249.39	3118.5	2850.69	2784.32	2660.5	1817.36	2128.37		3162.82	3492.43	3069.23	3225.42	3138.08	3107.73	1946.72	2964.99		3888.02	3990.76	3228.31	3847.85	2719.41	3900.75	2091.13	3449.04
YHCB_ECOLI	O	1067.87	1051.28	784.226	1010.99	836.42	1227.3	895.943	1027.87	1032.23	554.58	568.764		737.01	696.298	808.501	831.453	749.625	462.695	681.508	560.099		825.083	905.446	568.376	716.76	813.575	805.709	512.295	684.229		666.519	420.08	645.661	439.754	865.266	433.416	770.416	667.557
GHRA_ECOLI	O	830.565	1284.9	672.194	884.62	955.909	1104.57	767.951	913.659	688.152	277.29	227.505		859.845	696.298	577.501	712.674	535.447	578.369	227.169	336.059		687.569	1034.79	568.376	836.22	697.35	690.608	307.377	570.19		555.432	735.14	258.264	659.631	494.438	216.708	220.119	556.297
PNP_ECOLI	O	5220.69	6190.87	5489.58	5434.1	5854.94	5277.37	4735.7	5025.13	4817.07	2588.04	3185.08		5281.91	6150.63	5428.51	5345.05	4390.66	4973.97	3748.3	4256.75		5638.06	5820.72	5001.71	5256.24	5346.35	4719.15	3790.98	3535.18		5221.06	4725.9	5423.55	5386.98	5067.99	5309.35	3301.78	3337.78
FTSY_ECOLI	O	593.261	1168.09	896.258	758.246	1314.37	981.836	895.943	913.659	458.768	647.01	682.516		859.845	696.298	693.001	593.895	535.447	578.369	113.585	448.079		275.028	646.747	568.376	477.84	232.45	575.506	307.377	342.114		222.173	525.1	387.397	659.631	370.828	325.062	220.119	222.519
WZZB_ECOLI	O	593.261	700.853	784.226	758.246	836.42	1350.02	1023.93	913.659	1032.23	831.87	455.011		859.845	348.149	693.001	1306.57	963.804	809.717	340.754	448.079		687.569	776.096	682.051	955.68	581.125	460.405	614.754	798.267		222.173	315.06	516.529	329.815	370.828	216.708	0	222.519
AHPF_ECOLI	O	1542.48	1868.94	1792.52	1010.99	1672.84	1718.21	767.951	1256.28	1261.61	831.87	1137.53		1842.53	1624.7	1270.5	1187.79	1177.98	1388.09	567.924	1120.2		1237.62	1681.54	1364.1	1672.44	581.125	1381.22	409.836	1596.53		999.778	1155.22	774.793	1649.08	1112.48	1191.9	770.416	890.076
GMHA_ECOLI	O	1186.52	817.661	672.194	884.62	716.932	736.377	511.967	571.037	458.768	462.15	682.516		982.68	580.248	808.501	831.453	749.625	809.717	340.754	1008.18		412.541	646.747	454.7	477.84	116.225	575.506	307.377	570.19		333.259	630.12	387.397	549.692	123.609	433.416	330.178	445.038
MURA_ECOLI	O	1423.83	1752.13	1344.39	1390.12	1553.35	1350.02	1279.92	1484.7	1491	1016.73	1251.28		1105.52	1856.79	924.001	1662.91	1499.25	1388.09	1135.85	1232.22		1375.14	1293.49	1023.08	955.68	813.575	1151.01	1127.05	798.267		1444.12	945.18	1162.19	989.446	988.875	975.187	1100.59	667.557
MTNN_ECOLI	O	593.261	350.426	560.161	631.872	358.466	368.189	383.975	685.244	229.384	647.01	796.269		614.175	348.149	231	237.558	535.447	231.348	227.169	336.059		137.514	129.349	227.35	119.46	464.9	115.101	307.377	228.076		222.173	105.02	129.132	109.938	123.609	216.708	440.238	445.038
FABF_ECOLI	O	711.913	1051.28	1904.55	1390.12	1672.84	1963.67	1279.92	1484.7	1605.69	1016.73	1706.29		1474.02	1740.75	1270.5	2019.24	1392.16	1850.78	1022.26	1792.32		1375.14	1164.14	909.401	1552.98	697.35	1266.11	614.754	1140.38		999.778	945.18	1162.19	989.446	1359.7	1191.9	1100.59	1223.85
HINT_ECOLI	O	593.261	584.044	448.129	379.123	597.443	490.918	255.984	228.415	229.384	277.29	341.258		368.505	348.149	346.5	475.116	214.179	347.021	113.585	336.059		275.028	129.349	227.35	0	116.225	115.101	0	0		222.173	105.02	129.132	109.938	247.219	108.354	220.119	0
IHFA_ECOLI	O	1661.13	1284.9	1232.35	1642.87	1075.4	1227.3	1023.93	1027.87	1146.92	924.3	1251.28		982.68	1392.6	1039.5	1069.01	642.536	1041.06	1249.43	896.158		962.596	1164.14	1136.75	836.22	581.125	920.81	1229.51	912.305		999.778	1050.2	1162.19	989.446	741.656	650.125	880.475	778.816
HNS_ECOLI	O	5102.04	3737.88	3809.1	4928.6	4062.61	3804.61	3455.78	3654.64	3326.07	6285.24	2957.57		6264.59	4061.74	5313.01	3919.71	6639.54	3123.19	3861.88	2912.51		5088.01	3363.08	4205.98	3225.42	4649	2762.43	3790.98	2508.84		4443.46	3675.7	4003.1	3298.15	3461.06	3250.62	5723.09	2336.45
DAMX_ECOLI	O	474.608	934.47	672.194	126.374	836.42	1227.3	383.975	913.659	688.152	277.29	1137.53		368.505	812.348	0	712.674	321.268	925.39	0	784.138		550.055	388.048	341.025	477.84	232.45	460.405	102.459	456.152		222.173	315.06	387.397	439.754	370.828	433.416	220.119	333.778
GLNH_ECOLI	O	118.652	467.235	560.161	0	716.932	736.377	1151.93	799.452	1146.92	1941.03	1478.79		0	464.199	346.5	1306.57	856.714	1850.78	1363.02	1568.28		275.028	258.699	113.675	716.76	697.35	1035.91	717.213	1026.34		0	105.02	0	109.938	123.609	758.479	1100.59	890.076
GLRX4_ECOLI	O	1542.48	934.47	1008.29	1263.74	597.443	736.377	1151.93	913.659	917.536	739.44	1023.77		982.68	1044.45	1270.5	712.674	1285.07	462.695	1022.26	672.118		687.569	646.747	1023.08	836.22	1162.25	805.709	1024.59	798.267		1110.86	840.16	645.661	549.692	988.875	758.479	880.475	1001.34
SSPA_ECOLI	O	830.565	1635.32	1456.42	1263.74	1075.4	981.836	1279.92	1142.07	573.46	647.01	1023.77		982.68	1160.5	808.501	1187.79	1070.89	1272.41	454.339	1008.18		962.596	1552.19	909.401	1075.14	581.125	690.608	512.295	798.267		1221.95	1260.24	1162.19	989.446	741.656	866.833	1100.59	1446.37
SLYB_ECOLI	O	1067.87	1051.28	1120.32	1010.99	955.909	859.107	767.951	799.452	917.536	554.58	568.764		1228.35	1044.45	924.001	831.453	535.447	1041.06	908.678	784.138		825.083	905.446	1136.75	836.22	1046.03	575.506	1434.43	570.19		999.778	630.12	1033.06	659.631	865.266	758.479	770.416	778.816
HPRT_ECOLI	O	711.913	467.235	560.161	758.246	477.954	490.918	639.959	456.83	573.46	462.15	568.764		491.34	580.248	577.501	475.116	535.447	578.369	340.754	448.079		412.541	646.747	341.025	597.3	464.9	460.405	204.918	684.229		333.259	525.1	129.132	329.815	494.438	325.062	330.178	445.038
AMPA_ECOLI	O	2491.69	1518.51	1680.48	1895.61	1553.35	981.836	1663.89	1256.28	1605.69	1386.45	1137.53		1965.36	1160.5	1848	1425.35	1713.43	694.043	1363.02	1008.18		2062.71	1552.19	1477.78	1672.44	1510.93	1496.32	1434.43	912.305		1555.21	1680.32	2195.25	1319.26	1112.48	975.187	1871.01	1335.11
OPGG_ECOLI	O	237.304	467.235	784.226	631.872	716.932	859.107	895.943	799.452	1146.92	739.44	1023.77		0	464.199	231	475.116	107.089	694.043	567.924	560.099		0	388.048	341.025	597.3	348.675	460.405	307.377	342.114		111.086	420.08	258.264	219.877	494.438	325.062	220.119	111.259
ERPA_ECOLI	O	355.956	467.235	448.129	252.749	358.466	368.189	0	342.622	229.384	277.29	113.753		368.505	580.248	462	237.558	428.357	231.348	340.754	112.02		275.028	129.349	227.35	119.46	116.225	230.203	204.918	114.038		222.173	210.04	129.132	109.938	123.609	216.708	220.119	111.259
FABH_ECOLI	O	474.608	1168.09	1008.29	758.246	955.909	1227.3	767.951	1370.49	1146.92	647.01	1023.77		737.01	1276.55	693.001	1781.68	749.625	1041.06	681.508	784.138		550.055	1164.14	909.401	955.68	813.575	1035.91	512.295	570.19		444.346	945.18	774.793	879.507	494.438	650.125	550.297	778.816
YIFE_ECOLI	O	118.652	700.853	336.097	252.749	597.443	368.189	0	456.83	573.46	184.86	568.764		245.67	812.348	231	950.232	214.179	809.717	113.585	448.079		137.514	646.747	113.675	597.3	0	345.304	204.918	342.114		111.086	315.06	129.132	219.877	123.609	325.062	220.119	445.038
ACP_ECOLI	O	593.261	700.853	448.129	758.246	716.932	613.648	639.959	685.244	229.384	831.87	455.011		614.175	464.199	577.501	593.895	428.357	462.695	908.678	448.079		550.055	646.747	568.376	477.84	581.125	460.405	614.754	456.152		555.432	420.08	387.397	439.754	494.438	433.416	550.297	556.297
FABG_ECOLI	O	1542.48	1752.13	1904.55	1895.61	2150.79	1840.94	639.959	1941.53	1835.07	924.3	1820.04		1228.35	2204.94	1963.5	1900.46	1499.25	1735.11	681.508	1904.34		1375.14	2716.34	1818.8	1911.36	1278.48	1151.01	922.131	1368.46		1444.12	1680.32	1420.45	1649.08	1483.31	1191.9	660.357	1223.85
YAJG_ECOLI	O	1067.87	584.044	784.226	1642.87	1075.4	1104.57	895.943	913.659	688.152	739.44	568.764		859.845	696.298	1270.5	950.232	963.804	347.021	1022.26	448.079		687.569	776.096	1023.08	597.3	1394.7	575.506	614.754	456.152		888.691	630.12	1549.59	549.692	741.656	975.187	660.357	667.557
RRAA_ECOLI	O	593.261	467.235	336.097	252.749	238.977	736.377	383.975	342.622	344.076	277.29	568.764		122.835	348.149	231	118.779	321.268	347.021	113.585	336.059		275.028	258.699	341.025	358.38	464.9	230.203	614.754	228.076		222.173	420.08	258.264	219.877	123.609	216.708	330.178	111.259
DKSA_ECOLI	O	0	467.235	112.032	126.374	119.489	368.189	255.984	456.83	229.384	369.72	455.011		122.835	464.199	231	475.116	321.268	578.369	340.754	448.079		0	129.349	113.675	477.84	348.675	345.304	307.377	456.152		111.086	210.04	0	109.938	123.609	433.416	220.119	778.816
THRC_ECOLI	O	2847.65	1868.94	2240.65	2653.86	2031.31	1840.94	2559.84	1484.7	1376.3	1941.03	2502.56		3439.38	2553.09	3003	1900.46	2784.32	1966.45	2158.11	1904.34		2887.79	1940.24	2614.53	2030.82	2092.05	1956.72	1639.34	1938.65		2332.81	1785.34	1936.98	1539.14	2472.19	1625.31	1430.77	1446.37
YIAF_ECOLI	O	1067.87	817.661	448.129	758.246	597.443	490.918	895.943	571.037	573.46	369.72	227.505		859.845	232.099	577.501	475.116	535.447	115.674	227.169	112.02		550.055	646.747	454.7	358.38	464.9	345.304	512.295	228.076		777.605	735.14	516.529	549.692	618.047	433.416	330.178	445.038
NFUA_ECOLI	O	1067.87	467.235	336.097	1137.37	597.443	368.189	767.951	571.037	458.768	647.01	796.269		859.845	464.199	1155	475.116	749.625	925.39	908.678	896.158		412.541	646.747	568.376	716.76	929.8	575.506	614.754	684.229		555.432	630.12	387.397	549.692	865.266	541.771	770.416	667.557
PNCB_ECOLI	O	711.913	350.426	336.097	505.497	238.977	245.459	255.984	342.622	458.768	554.58	227.505		491.34	232.099	693.001	237.558	321.268	0	454.339	112.02		412.541	258.699	682.051	238.92	348.675	115.101	307.377	0		333.259	315.06	258.264	219.877	247.219	216.708	330.178	111.259
CYOA_ECOLI	O	237.304	584.044	560.161	379.123	836.42	981.836	1023.93	685.244	917.536	554.58	796.269		368.505	232.099	346.5	356.337	642.536	347.021	227.169	560.099		412.541	388.048	341.025	716.76	232.45	460.405	307.377	570.19		444.346	630.12	516.529	549.692	494.438	650.125	440.238	778.816
YCFP_ECOLI	O	474.608	467.235	336.097	252.749	238.977	245.459	255.984	114.207	229.384	92.43	113.753		491.34	232.099	346.5	237.558	214.179	347.021	0	224.039		412.541	129.349	227.35	238.92	116.225	115.101	204.918	114.038		444.346	210.04	129.132	329.815	370.828	108.354	330.178	0
TOLC_ECOLI	O	1186.52	2102.56	1456.42	1137.37	1792.33	1718.21	1791.89	1713.11	1720.38	1756.17	1137.53		1842.53	1276.55	1270.5	1069.01	1070.89	925.39	1249.43	1232.22		1375.14	1164.14	1591.45	1075.14	1278.48	920.81	1639.34	1026.34		1888.47	1470.28	1807.85	879.507	1606.92	1625.31	1320.71	1335.11
LEU3_ECOLI	O	949.217	700.853	1232.35	2021.99	1553.35	1840.94	2431.84	2398.36	1491	1386.45	2388.81		1351.19	2088.89	1501.5	2731.92	2355.96	2429.15	1476.6	1680.3		412.541	1681.54	1818.8	2269.74	2092.05	2186.92	1024.59	1482.5		1110.86	1470.28	645.661	1539.14	1606.92	1516.96	880.475	1112.59
SODF_ECOLI	O	711.913	700.853	672.194	631.872	597.443	490.918	1151.93	685.244	114.692	831.87	796.269		614.175	232.099	808.501	475.116	963.804	578.369	681.508	336.059		825.083	258.699	1023.08	238.92	697.35	345.304	819.672	798.267		888.691	420.08	258.264	549.692	1236.09	541.771	770.416	445.038
HSLV_ECOLI	O	237.304	233.618	224.065	252.749	358.466	245.459	255.984	114.207	114.692	184.86	113.753		245.67	232.099	231	237.558	214.179	115.674	227.169	224.039		275.028	258.699	113.675	238.92	232.45	230.203	102.459	342.114		333.259	210.04	258.264	219.877	247.219	216.708	220.119	222.519
MIPA_ECOLI	O	118.652	467.235	336.097	126.374	358.466	245.459	383.975	571.037	688.152	647.01	455.011		245.67	348.149	115.5	356.337	535.447	347.021	113.585	336.059		0	129.349	341.025	238.92	348.675	345.304	409.836	684.229		555.432	210.04	129.132	219.877	741.656	758.479	880.475	778.816
MSBA_ECOLI	O	355.956	233.618	336.097	252.749	358.466	245.459	255.984	228.415	114.692	369.72	113.753		122.835	232.099	231	118.779	214.179	231.348	113.585	112.02		275.028	258.699	227.35	238.92	116.225	0	102.459	114.038		222.173	315.06	387.397	109.938	370.828	108.354	110.059	111.259
RISB_ECOLI	O	1186.52	1401.71	1456.42	1263.74	1314.37	1227.3	1279.92	1827.32	1605.69	1294.02	1592.54		1351.19	1856.79	1155	1544.13	1177.98	1388.09	1930.94	1792.32		1237.62	1552.19	1364.1	1314.06	2208.28	1381.22	2151.64	1596.53		1555.21	1575.3	1162.19	1209.32	1730.53	1408.6	1760.95	1780.15
FUR_ECOLI	O	355.956	467.235	560.161	379.123	358.466	613.648	255.984	571.037	573.46	277.29	568.764		245.67	464.199	346.5	356.337	107.089	462.695	227.169	448.079		137.514	388.048	341.025	477.84	232.45	345.304	307.377	342.114		444.346	630.12	129.132	439.754	247.219	325.062	110.059	111.259
YHBY_ECOLI	O	355.956	350.426	336.097	252.749	597.443	368.189	255.984	342.622	229.384	184.86	341.258		245.67	464.199	462	475.116	321.268	231.348	340.754	112.02		412.541	388.048	341.025	477.84	348.675	115.101	204.918	114.038		555.432	525.1	387.397	109.938	247.219	216.708	220.119	222.519
AROB_ECOLI	O	1067.87	233.618	448.129	631.872	119.489	122.73	255.984	114.207	229.384	369.72	227.505		368.505	464.199	462	356.337	642.536	231.348	113.585	336.059		550.055	388.048	568.376	358.38	0	115.101	204.918	114.038		555.432	315.06	516.529	329.815	370.828	216.708	220.119	111.259
YEEX_ECOLI	O	1067.87	934.47	896.258	1263.74	1075.4	859.107	1023.93	799.452	688.152	924.3	910.022		982.68	1160.5	1617	831.453	963.804	1041.06	795.093	784.138		825.083	517.397	1250.43	1075.14	929.8	575.506	1024.59	798.267		1444.12	735.14	1033.06	549.692	1359.7	866.833	880.475	667.557
TOLQ_ECOLI	O	830.565	350.426	784.226	884.62	716.932	736.377	895.943	456.83	688.152	369.72	455.011		614.175	812.348	808.501	356.337	428.357	0	681.508	224.039		825.083	776.096	795.726	477.84	697.35	460.405	307.377	570.19		888.691	525.1	1033.06	549.692	618.047	325.062	220.119	445.038
AVTA_ECOLI	O	237.304	233.618	448.129	505.497	238.977	245.459	383.975	571.037	573.46	277.29	682.516		122.835	232.099	346.5	475.116	642.536	347.021	227.169	448.079		0	129.349	341.025	358.38	348.675	345.304	409.836	228.076		333.259	210.04	258.264	329.815	370.828	325.062	220.119	111.259
PRMB_ECOLI	O	474.608	584.044	336.097	379.123	597.443	613.648	383.975	571.037	458.768	184.86	455.011		368.505	348.149	346.5	237.558	321.268	231.348	340.754	336.059		275.028	517.397	341.025	597.3	348.675	230.203	409.836	114.038		444.346	630.12	387.397	549.692	741.656	216.708	440.238	222.519
SECB_ECOLI	O	1067.87	934.47	896.258	1263.74	1314.37	859.107	895.943	799.452	1032.23	647.01	910.022		737.01	812.348	1039.5	1069.01	856.714	1272.41	1135.85	1008.18		962.596	1293.49	795.726	1194.6	1046.03	1035.91	1024.59	1026.34		999.778	1155.22	1291.32	1099.38	988.875	1083.54	660.357	1335.11
HEMX_ECOLI	O	474.608	934.47	448.129	379.123	716.932	859.107	1023.93	571.037	688.152	739.44	568.764		614.175	580.248	231	593.895	428.357	694.043	567.924	560.099		275.028	776.096	454.7	716.76	464.9	460.405	409.836	570.19		555.432	630.12	774.793	659.631	618.047	433.416	550.297	333.778
ISCR_ECOLI	O	711.913	467.235	672.194	505.497	238.977	368.189	383.975	342.622	344.076	184.86	568.764		368.505	464.199	346.5	356.337	535.447	231.348	0	336.059		550.055	388.048	454.7	477.84	0	345.304	0	228.076		333.259	525.1	645.661	659.631	247.219	758.479	220.119	222.519
YRAP_ECOLI	O	118.652	116.809	112.032	126.374	119.489	368.189	383.975	228.415	458.768	462.15	227.505		122.835	348.149	231	356.337	214.179	231.348	227.169	336.059		137.514	0	113.675	119.46	116.225	115.101	204.918	228.076		222.173	105.02	258.264	219.877	247.219	216.708	330.178	111.259
PEPB_ECOLI	O	1661.13	1635.32	1344.39	1516.49	1433.86	1350.02	639.959	1027.87	802.844	277.29	796.269		2211.03	1392.6	1386	1544.13	1820.52	809.717	454.339	448.079		1925.19	1940.24	1705.13	1433.52	1046.03	1035.91	819.672	912.305		1444.12	1785.34	1420.45	1649.08	1483.31	1191.9	770.416	778.816
ARCA_ECOLI	O	1186.52	1051.28	1008.29	631.872	836.42	1104.57	639.959	571.037	573.46	554.58	455.011		1105.52	812.348	577.501	475.116	535.447	578.369	340.754	224.039		687.569	1034.79	795.726	597.3	348.675	460.405	614.754	456.152		1221.95	1050.2	1291.32	989.446	741.656	866.833	990.535	667.557
GPMI_ECOLI	O	237.304	350.426	336.097	631.872	238.977	122.73	511.967	342.622	229.384	647.01	682.516		368.505	348.149	115.5	237.558	642.536	347.021	340.754	224.039		137.514	517.397	454.7	716.76	348.675	345.304	409.836	912.305		222.173	735.14	129.132	659.631	370.828	433.416	660.357	667.557
RPOB_ECOLI	O	9848.13	11096.8	9634.77	11247.3	11231.9	11659.3	10751.3	11306.5	11239.8	9150.57	10010.2		10441	10908.7	12358.5	11521.6	8888.41	10179.3	9768.29	9185.62		10726.1	10606.6	10685.5	10870.9	12436.1	10128.9	10963.1	9921.31		11108.6	10502	12138.4	10004.4	10136	10402	9244.99	9790.83
YFIF_ECOLI	O	237.304	0	224.065	379.123	119.489	122.73	127.992	114.207	229.384	184.86	0		368.505	232.099	346.5	118.779	107.089	231.348	227.169	336.059		275.028	129.349	341.025	358.38	464.9	230.203	204.918	114.038		333.259	315.06	258.264	219.877	370.828	108.354	220.119	222.519
SECD_ECOLI	O	1186.52	1518.51	1568.45	1642.87	1553.35	1472.75	2047.87	1713.11	1720.38	1478.88	1023.77		1842.53	1740.75	1617	1069.01	1285.07	1156.74	795.093	784.138		1650.17	1422.84	1477.78	1672.44	1627.15	1611.42	1127.05	912.305		1777.38	1575.3	1807.85	1209.32	1854.14	1408.6	880.475	1557.63
NUOB_ECOLI	O	0	233.618	224.065	126.374	477.954	368.189	511.967	456.83	573.46	554.58	341.258		245.67	116.05	0	356.337	535.447	578.369	454.339	560.099		0	129.349	113.675	119.46	116.225	345.304	204.918	456.152		111.086	315.06	645.661	329.815	247.219	541.771	330.178	333.778
PPID_ECOLI	O	1542.48	2452.98	1792.52	1642.87	2509.26	2209.13	2431.84	1941.53	2408.53	1941.03	1933.8		2088.2	1856.79	1732.5	2138.02	1820.52	1503.76	1135.85	1568.28		2062.71	2198.94	1250.43	2030.82	1510.93	1611.42	614.754	1140.38		1666.3	1995.38	2066.12	2088.83	2472.19	1950.37	1210.65	1335.11
SLYD_ECOLI	O	355.956	116.809	336.097	1263.74	477.954	613.648	639.959	456.83	344.076	554.58	682.516		614.175	464.199	924.001	593.895	642.536	694.043	340.754	336.059		137.514	517.397	682.051	836.22	581.125	920.81	614.754	912.305		666.519	735.14	645.661	769.569	370.828	541.771	440.238	778.816
SYR_ECOLI	O	1186.52	1051.28	896.258	631.872	955.909	859.107	1023.93	799.452	917.536	831.87	910.022		491.34	580.248	693.001	712.674	1070.89	347.021	454.339	784.138		687.569	1422.84	568.376	1075.14	581.125	920.81	1024.59	1140.38		777.605	1575.3	1162.19	1319.26	1112.48	1083.54	1100.59	1557.63
MLAD_ECOLI	O	1186.52	467.235	672.194	1137.37	716.932	613.648	1151.93	456.83	688.152	647.01	341.258		1596.86	464.199	1270.5	712.674	749.625	347.021	795.093	224.039		1375.14	1034.79	682.051	836.22	1162.25	575.506	614.754	570.19		999.778	840.16	1033.06	989.446	865.266	650.125	440.238	333.778
PFKA_ECOLI	O	830.565	817.661	896.258	1137.37	836.42	859.107	383.975	913.659	802.844	924.3	1023.77		737.01	580.248	693.001	831.453	642.536	1388.09	567.924	560.099		1237.62	646.747	1136.75	597.3	1046.03	1266.11	614.754	1026.34		1110.86	1050.2	903.926	1099.38	618.047	650.125	880.475	445.038
MURE_ECOLI	O	474.608	700.853	560.161	379.123	716.932	613.648	639.959	456.83	573.46	554.58	568.764		737.01	812.348	462	831.453	535.447	578.369	227.169	1008.18		687.569	517.397	454.7	716.76	232.45	805.709	512.295	570.19		777.605	840.16	516.529	989.446	741.656	541.771	550.297	556.297
CLPX_ECOLI	O	1542.48	1985.75	1568.45	1769.24	2270.28	2454.59	1151.93	1827.32	2408.53	1201.59	1592.54		2088.2	2088.89	1617	2138.02	1927.61	2544.82	1476.6	1792.32		1925.19	1164.14	1705.13	1791.9	1975.83	1496.32	1127.05	1368.46		2221.73	1575.3	2711.78	1539.14	2224.97	1516.96	1210.65	1223.85
DER_ECOLI	O	1898.43	1752.13	1904.55	1895.61	1433.86	1472.75	895.943	1256.28	1261.61	1386.45	910.022		1228.35	1740.75	2425.5	1662.91	2248.88	1156.74	1590.19	784.138		2062.71	1810.89	1591.45	1911.36	2092.05	1151.01	1024.59	570.19		2221.73	1365.26	2582.64	1539.14	1359.7	975.187	990.535	556.297
BAMB_ECOLI	O	593.261	934.47	560.161	505.497	836.42	736.377	1151.93	1142.07	1146.92	1756.17	910.022		982.68	812.348	924.001	831.453	963.804	694.043	795.093	672.118		1100.11	1034.79	568.376	1194.6	1046.03	1266.11	1024.59	912.305		999.778	525.1	1291.32	879.507	1359.7	866.833	1100.59	890.076
YBIT_ECOLI	O	355.956	584.044	560.161	505.497	716.932	613.648	1279.92	685.244	802.844	1294.02	682.516		737.01	464.199	924.001	712.674	1499.25	1041.06	567.924	1568.28		825.083	1164.14	682.051	1075.14	232.45	1035.91	512.295	1140.38		666.519	735.14	1033.06	1209.32	988.875	650.125	770.416	445.038
YDGA_ECOLI	O	474.608	700.853	224.065	126.374	716.932	613.648	895.943	1027.87	1146.92	647.01	227.505		614.175	580.248	346.5	831.453	749.625	925.39	567.924	672.118		1512.65	517.397	568.376	1075.14	929.8	1381.22	819.672	798.267		888.691	735.14	1291.32	989.446	865.266	1083.54	660.357	556.297
NUOG_ECOLI	O	711.913	1051.28	1456.42	631.872	1792.33	1718.21	1535.9	1484.7	2981.99	1571.31	1706.29		737.01	812.348	693.001	1662.91	1606.34	2313.48	2158.11	1456.26		275.028	776.096	795.726	1194.6	929.8	1266.11	819.672	912.305		1444.12	1890.36	2066.12	1539.14	1854.14	1842.02	1320.71	2113.93
IF3_ECOLI	O	949.217	1051.28	784.226	1516.49	1075.4	1227.3	1279.92	1256.28	1146.92	1941.03	1592.54		1105.52	928.397	1386	1187.79	1285.07	809.717	2385.28	1456.26		1650.17	1293.49	1364.1	1314.06	1278.48	1611.42	1536.89	1710.57		1666.3	1575.3	1420.45	2088.83	1730.53	1842.02	2201.19	1780.15
CYSK_ECOLI	O	9729.47	6190.87	6833.97	6697.84	6332.9	6013.75	5119.67	5596.16	5046.45	5453.37	5118.87		9335.46	7891.38	7623.01	6295.28	5675.73	5436.67	4543.39	4704.83		7700.77	7890.31	6252.13	6331.38	5230.13	5985.27	5122.95	5929.98		10108.9	10186.9	4777.89	7585.75	5562.42	5634.41	6493.51	5896.75
NUOCD_ECOLI	O	711.913	1401.71	1232.35	884.62	1792.33	1595.48	2175.86	2055.73	2179.15	2403.18	1478.79		1105.52	1044.45	693.001	1544.13	2355.96	1735.11	2158.11	1344.24		962.596	646.747	1136.75	1672.44	1627.15	1496.32	1229.51	1026.34		1888.47	2310.44	2711.78	1539.14	2224.97	2492.14	2311.25	2336.45
AK2H_ECOLI	O	118.652	116.809	336.097	252.749	238.977	122.73	255.984	228.415	229.384	739.44	455.011		368.505	464.199	231	356.337	856.714	694.043	1022.26	784.138		137.514	129.349	227.35	597.3	813.575	575.506	1229.51	1026.34		444.346	1155.22	1549.59	879.507	1359.7	541.771	1430.77	778.816
ACKA_ECOLI	O	830.565	1752.13	1232.35	1137.37	1672.84	1472.75	383.975	1370.49	1605.69	1201.59	1820.04		1105.52	1392.6	1155	1662.91	1070.89	1850.78	908.678	2352.41		1512.65	2198.94	2046.15	2150.28	1859.6	2071.82	1946.72	2280.76		1888.47	2415.46	1678.72	1978.89	2101.36	1625.31	1210.65	1557.63
TOP1_ECOLI	O	474.608	467.235	448.129	252.749	716.932	490.918	1023.93	456.83	458.768	277.29	227.505		2088.2	1276.55	1039.5	1544.13	1927.61	809.717	1590.19	448.079		2200.22	1293.49	909.401	2269.74	1510.93	1266.11	819.672	912.305		2443.9	1995.38	3615.7	2088.83	2595.8	2383.79	2311.25	1446.37
RPOA_ECOLI	O	9254.86	7242.14	7170.06	9098.95	7288.8	5768.29	5503.65	5710.37	6078.68	5915.52	4777.61		7615.77	8935.82	7969.51	6889.18	5568.64	4858.3	6360.75	5040.89		9488.45	8407.71	8866.66	6450.84	8019.53	5755.06	6250	4789.6		11886.2	9031.72	8264.46	8355.32	7540.17	7259.72	5833.15	4005.34
PURR_ECOLI	R	2847.65	2920.22	2464.71	2401.11	2628.75	2822.78	1791.89	2055.73	1491	739.44	910.022		2456.7	2785.19	1963.5	2375.58	1177.98	1388.09	681.508	784.138		2337.73	2586.99	1591.45	1552.98	929.8	920.81	614.754	684.229		2554.99	1470.28	1936.98	769.569	1112.48	541.771	550.297	445.038
SYT_ECOLI	R	4627.43	4438.73	4705.36	5054.97	4062.61	4172.8	2943.81	2969.39	2637.92	1663.74	1251.28		3193.71	4409.89	5659.51	4038.48	3855.22	2776.17	1930.94	1904.34		4537.95	4397.88	3978.63	3583.8	3486.75	2186.92	1741.8	1938.65		3888.02	2940.56	4390.5	3078.28	3461.06	2708.85	2201.19	1891.41
RL6_ECOLI	R	3678.22	3621.07	4033.16	3538.48	3465.17	3436.43	3455.78	3197.81	3096.69	2865.33	3071.32		3562.22	3713.59	3811.5	4038.48	2677.23	3007.52	3180.37	3136.55		5088.01	4656.58	3751.28	3703.26	3486.75	3337.94	3790.98	3193.07		2666.07	2520.48	2711.78	2858.4	2472.19	2600.5	2201.19	2336.45
ISCS_ECOLI	R	7000.47	5490.01	4593.32	5686.84	5018.52	4540.99	2815.82	3997.26	3096.69	1756.17	2275.05		6387.42	5454.33	5890.51	4513.6	3962.3	3123.19	1363.02	1904.34		7013.2	4915.28	4888.03	3703.26	2556.95	2532.23	1639.34	2052.69		5998.67	4620.88	4261.36	3847.85	3461.06	2058.73	1430.77	1780.15
CSPC_ECOLI	R	1423.83	1635.32	2016.58	1390.12	1911.82	1963.67	1407.91	2284.15	1720.38	1109.16	2047.55		1228.35	1508.65	1039.5	1662.91	1606.34	2082.13	1363.02	2016.35		1100.11	1164.14	909.401	1791.9	1162.25	1726.52	1024.59	1938.65		777.605	1050.2	1033.06	1429.2	865.266	1950.37	880.475	2447.71
T1MK_ECOLI	R	711.913	700.853	896.258	1390.12	1075.4	981.836	1279.92	685.244	573.46	924.3	455.011		1596.86	1624.7	1270.5	1306.57	2248.88	1619.43	1249.43	896.158		412.541	646.747	795.726	836.22	581.125	1151.01	409.836	912.305		333.259	210.04	258.264	219.877	123.609	541.771	220.119	667.557
RNE_ECOLI	R	3084.95	4672.35	3809.1	3159.36	4182.1	3681.89	2943.81	3312.01	2179.15	1201.59	910.022		3685.05	3713.59	2656.5	3563.37	2570.14	2197.8	1022.26	672.118		4400.44	3492.43	2841.88	2628.12	2092.05	1841.62	512.295	798.267		2888.25	3675.7	3228.31	2748.46	2719.41	1733.67	880.475	778.816
TIG_ECOLI	R	8068.34	7475.76	7394.13	8467.08	7886.25	7731.96	7167.54	7880.31	7454.98	5360.94	6483.9		7001.6	7427.18	7738.51	7839.41	6425.36	7518.8	7042.25	7617.34		7563.26	9054.46	8298.28	7764.9	8833.1	7596.69	7377.05	6842.29		7664.96	7456.42	7360.54	7036.06	7663.78	7259.72	6383.45	7231.86
RNB_ECOLI	R	2373.04	3621.07	3360.97	1895.61	3226.19	2822.78	2303.85	3197.81	3326.07	1756.17	2957.57		2456.7	2669.14	2310	2731.92	2463.05	2891.84	1930.94	2912.51		2750.28	2457.64	2159.83	2628.12	2324.5	2186.92	2151.64	2280.76		1888.47	2415.46	2711.78	1978.89	2224.97	1842.02	2091.13	1780.15
YAJQ_ECOLI	R	1186.52	1868.94	1456.42	884.62	1553.35	1472.75	1407.91	1256.28	1261.61	1016.73	1023.77		859.845	1972.84	924.001	1425.35	1070.89	1503.76	795.093	1232.22		962.596	1164.14	682.051	1314.06	813.575	1381.22	922.131	1254.42		666.519	945.18	516.529	1099.38	865.266	1191.9	770.416	1112.59
HSLO_ECOLI	R	1542.48	1985.75	1456.42	1516.49	1553.35	1595.48	1407.91	1713.11	1835.07	647.01	796.269		2088.2	2088.89	2425.5	1781.68	1713.43	1850.78	681.508	1008.18		1375.14	1681.54	1591.45	1672.44	2208.28	1726.52	1024.59	1140.38		1221.95	1155.22	1162.19	989.446	1112.48	1083.54	550.297	778.816
IF2_ECOLI	R	7237.78	8059.81	7058.03	6824.21	7288.8	7118.31	4863.69	6509.82	7110.91	3789.63	5118.87		6633.09	7195.08	6583.51	7839.41	4926.11	6477.73	4770.56	5264.93		7563.26	6208.77	5683.76	6211.92	6741.05	4719.15	4713.11	4447.49		7331.7	5986.14	7231.4	5716.8	7416.56	5959.48	4402.38	4672.9
RS6_ECOLI	R	3440.91	3737.88	3921.13	4423.1	3106.7	3313.7	2431.84	2969.39	2981.99	3050.19	2388.81		3930.72	3365.44	4042.5	2969.47	4497.75	2891.84	2726.03	2576.45		3712.87	3104.38	3182.9	2747.58	4184.1	2417.13	2868.85	1938.65		3665.85	2625.5	3099.17	3078.28	3955.5	3142.27	3742.02	2336.45
NDPA_ECOLI	R	1542.48	1635.32	1568.45	1642.87	1314.37	1595.48	1535.9	1484.7	1491	647.01	682.516		1965.36	1624.7	1617	1306.57	1392.16	1388.09	681.508	784.138		1650.17	1293.49	1477.78	1314.06	1510.93	1035.91	717.213	912.305		1444.12	1050.2	1420.45	769.569	988.875	758.479	550.297	556.297
GRPE_ECOLI	R	830.565	1051.28	784.226	884.62	1075.4	1104.57	511.967	913.659	802.844	277.29	1137.53		737.01	1160.5	808.501	1187.79	749.625	809.717	681.508	896.158		687.569	905.446	568.376	955.68	1046.03	805.709	819.672	570.19		555.432	630.12	258.264	659.631	370.828	866.833	550.297	667.557
CYSM_ECOLI	R	1067.87	1752.13	1232.35	1390.12	1433.86	1840.94	1151.93	1484.7	1261.61	739.44	910.022		1351.19	1740.75	1386	1425.35	1392.16	1503.76	567.924	1008.18		1512.65	1422.84	909.401	1194.6	1162.25	805.709	717.213	684.229		999.778	1470.28	903.926	769.569	1112.48	975.187	660.357	890.076
RL2_ECOLI	R	4034.17	3971.5	4033.16	3791.23	4182.1	4295.53	3455.78	3997.26	4128.91	2125.89	3298.83		2702.37	4409.89	4158	4157.26	2463.05	3585.89	3975.47	2912.51		3575.36	3880.48	3751.28	3583.8	4184.1	2992.63	4713.11	2850.95		4110.2	4095.78	3228.31	3518.03	3831.89	3250.62	2311.25	3782.82
CORA_ECOLI	R	1305.17	934.47	560.161	1137.37	597.443	368.189	639.959	456.83	229.384	184.86	113.753		737.01	696.298	924.001	356.337	428.357	231.348	340.754	112.02		825.083	646.747	795.726	477.84	581.125	345.304	614.754	342.114		666.519	420.08	516.529	329.815	618.047	216.708	220.119	222.519
NUSA_ECOLI	R	4152.82	3153.84	3248.94	4296.73	2748.24	3559.16	2943.81	2855.19	3326.07	2772.9	2275.05		3685.05	3829.64	3811.5	3682.15	3641.04	3123.19	2726.03	2240.39		3300.33	3233.73	3751.28	3344.88	4067.88	3222.84	2766.39	2622.88		3110.42	3150.6	3486.57	2968.34	3090.23	2708.85	2531.37	2781.49
RHO_ECOLI	R	8305.65	8059.81	8066.32	8593.45	7169.32	7854.69	5887.62	6624.03	6193.37	4806.36	5232.62		8598.45	8007.43	9355.51	8314.53	5997	7518.8	7723.76	5937.04		8113.31	7890.31	8411.96	6450.84	8019.53	5409.76	5840.16	5245.75		9664.52	6721.28	7747.93	5826.74	7787.39	5959.48	5392.91	4672.9
RRF_ECOLI	R	1186.52	1752.13	1344.39	1137.37	1314.37	1350.02	1151.93	1370.49	1376.3	831.87	1137.53		1105.52	1392.6	924.001	1425.35	856.714	1735.11	908.678	1456.26		687.569	1164.14	909.401	1314.06	929.8	1151.01	922.131	1026.34		888.691	1260.24	774.793	1319.26	1112.48	975.187	990.535	1112.59
YEBC_ECOLI	R	711.913	700.853	896.258	379.123	477.954	613.648	127.992	799.452	573.46	184.86	910.022		368.505	696.298	231	712.674	214.179	694.043	227.169	448.079		275.028	388.048	227.35	358.38	232.45	345.304	102.459	228.076		222.173	420.08	387.397	329.815	370.828	216.708	110.059	333.778
RL28_ECOLI	R	1186.52	1168.09	1008.29	1010.99	1194.89	981.836	383.975	685.244	802.844	277.29	682.516		737.01	812.348	1039.5	950.232	428.357	925.39	567.924	784.138		550.055	1164.14	909.401	597.3	1394.7	345.304	819.672	570.19		888.691	630.12	774.793	769.569	988.875	866.833	330.178	445.038
LEPA_ECOLI	R	1542.48	1752.13	1792.52	1642.87	2031.31	2086.4	1791.89	1484.7	1376.3	1109.16	1137.53		1842.53	2320.99	1848	1781.68	1392.16	1966.45	1249.43	1568.28		2062.71	2198.94	1818.8	2628.12	1975.83	1726.52	1434.43	1824.61		1555.21	1890.36	1678.72	1649.08	1483.31	1516.96	1430.77	1557.63
RSMA_ECOLI	R	593.261	934.47	560.161	631.872	597.443	613.648	639.959	571.037	573.46	92.43	341.258		491.34	464.199	808.501	475.116	535.447	578.369	340.754	448.079		550.055	517.397	454.7	597.3	464.9	460.405	204.918	228.076		555.432	210.04	387.397	549.692	618.047	433.416	110.059	111.259
ACCD_ECOLI	R	1423.83	1518.51	1568.45	1642.87	1194.89	1350.02	895.943	1256.28	1605.69	1016.73	1023.77		1351.19	1392.6	808.501	1544.13	1285.07	1272.41	908.678	1120.2		1237.62	1422.84	1250.43	1314.06	1162.25	1266.11	1229.51	1482.5		1555.21	1260.24	1162.19	1319.26	865.266	1300.25	1210.65	1112.59
RL20_ECOLI	R	1186.52	1051.28	1232.35	1010.99	955.909	859.107	639.959	1027.87	802.844	554.58	227.505		491.34	1276.55	1501.5	1187.79	642.536	694.043	1022.26	784.138		1100.11	1164.14	1023.08	597.3	1278.48	920.81	922.131	912.305		1221.95	945.18	774.793	769.569	865.266	975.187	440.238	778.816
YBAB_ECOLI	R	1067.87	233.618	336.097	884.62	238.977	122.73	639.959	114.207	114.692	369.72	227.505		614.175	580.248	577.501	237.558	1177.98	578.369	340.754	672.118		412.541	258.699	795.726	119.46	116.225	460.405	307.377	570.19		444.346	105.02	387.397	439.754	370.828	650.125	440.238	445.038
PANB_ECOLI	R	830.565	584.044	784.226	1263.74	955.909	981.836	383.975	685.244	1032.23	554.58	455.011		737.01	464.199	577.501	712.674	749.625	694.043	567.924	560.099		412.541	517.397	568.376	597.3	697.35	460.405	512.295	456.152		777.605	735.14	645.661	659.631	741.656	758.479	550.297	667.557
RS12_ECOLI	R	1186.52	1518.51	1456.42	1010.99	1672.84	1718.21	767.951	1713.11	1491	277.29	1365.03		1351.19	1740.75	1617	1662.91	1285.07	1388.09	1135.85	1120.2		962.596	1552.19	1364.1	1075.14	1510.93	805.709	819.672	912.305		1666.3	1260.24	1291.32	1099.38	1112.48	1191.9	1100.59	1001.34
RS9_ECOLI	R	3915.52	3621.07	3024.87	3917.6	3584.66	3436.43	2559.84	3312.01	2981.99	2403.18	2843.82		3316.55	3481.49	3465	3563.37	3748.13	3238.87	3748.3	3136.55		3300.33	2845.69	3523.93	2269.74	4067.88	2762.43	3483.61	2166.72		4221.28	2730.52	3615.7	2968.34	3708.28	2817.21	3411.84	2225.19
FABZ_ECOLI	R	1661.13	1635.32	1456.42	1769.24	1792.33	1595.48	1279.92	1370.49	1376.3	739.44	1251.28		1719.69	1740.75	1732.5	1425.35	1499.25	1388.09	1022.26	1344.24		1650.17	1810.89	1364.1	1314.06	1743.38	920.81	1127.05	798.267		1444.12	1155.22	2066.12	1209.32	1483.31	1516.96	1100.59	778.816
SYGA_ECOLI	R	474.608	934.47	1008.29	631.872	955.909	981.836	511.967	1256.28	1146.92	369.72	796.269		737.01	812.348	577.501	712.674	856.714	347.021	113.585	560.099		275.028	646.747	682.051	477.84	232.45	575.506	204.918	456.152		666.519	630.12	645.661	659.631	865.266	866.833	660.357	333.778
PURU_ECOLI	R	830.565	1051.28	672.194	1263.74	1075.4	736.377	639.959	913.659	1032.23	831.87	682.516		737.01	928.397	808.501	1187.79	1070.89	1156.74	340.754	784.138		687.569	517.397	682.051	716.76	697.35	690.608	512.295	570.19		666.519	840.16	516.529	769.569	741.656	650.125	330.178	222.519
YDJA_ECOLI	R	355.956	700.853	448.129	505.497	477.954	490.918	511.967	571.037	229.384	277.29	455.011		491.34	696.298	346.5	475.116	321.268	578.369	113.585	336.059		412.541	388.048	568.376	597.3	581.125	230.203	307.377	798.267		444.346	735.14	129.132	219.877	370.828	541.771	220.119	333.778
RS19_ECOLI	R	1186.52	1985.75	1792.52	1516.49	1672.84	1718.21	1535.9	1713.11	1835.07	924.3	1365.03		1474.02	1740.75	1501.5	1544.13	856.714	1156.74	1249.43	1456.26		1925.19	2198.94	1477.78	1433.52	1627.15	1611.42	1229.51	1710.57		1555.21	1470.28	1807.85	1649.08	1854.14	1516.96	1320.71	1780.15
IF1_ECOLI	R	474.608	817.661	672.194	631.872	955.909	613.648	639.959	685.244	688.152	462.15	796.269		859.845	812.348	462	593.895	642.536	809.717	567.924	672.118		1100.11	776.096	227.35	477.84	697.35	805.709	409.836	798.267		444.346	630.12	645.661	659.631	618.047	650.125	660.357	445.038
RL29_ECOLI	R	949.217	1051.28	896.258	884.62	836.42	1104.57	639.959	799.452	688.152	462.15	796.269		737.01	928.397	1270.5	950.232	642.536	694.043	908.678	672.118		962.596	776.096	909.401	836.22	929.8	690.608	819.672	684.229		1110.86	735.14	903.926	659.631	988.875	758.479	770.416	667.557
FABA_ECOLI	R	711.913	467.235	336.097	505.497	477.954	368.189	767.951	456.83	917.536	369.72	910.022		614.175	928.397	808.501	950.232	642.536	1041.06	908.678	784.138		687.569	776.096	568.376	836.22	581.125	805.709	512.295	912.305		333.259	420.08	387.397	219.877	494.438	433.416	110.059	556.297
RS15_ECOLI	R	830.565	934.47	672.194	631.872	477.954	859.107	511.967	456.83	229.384	92.43	455.011		491.34	928.397	924.001	950.232	428.357	578.369	454.339	672.118		550.055	1034.79	909.401	597.3	697.35	230.203	614.754	114.038		666.519	630.12	387.397	769.569	988.875	541.771	330.178	333.778
EFPL_ECOLI	R	237.304	350.426	336.097	252.749	238.977	122.73	255.984	0	0	92.43	113.753		368.505	348.149	346.5	237.558	321.268	115.674	227.169	224.039		275.028	129.349	454.7	597.3	232.45	230.203	204.918	228.076		222.173	105.02	129.132	329.815	370.828	216.708	110.059	333.778
GREA_ECOLI	R	593.261	584.044	448.129	758.246	716.932	736.377	511.967	685.244	344.076	554.58	910.022		737.01	580.248	577.501	950.232	642.536	809.717	681.508	672.118		962.596	517.397	682.051	716.76	929.8	690.608	614.754	684.229		444.346	525.1	516.529	659.631	865.266	866.833	770.416	778.816
AROK_ECOLI	R	1305.17	934.47	1120.32	1390.12	836.42	736.377	895.943	1027.87	573.46	462.15	910.022		1351.19	1624.7	1617	1425.35	963.804	1272.41	795.093	1232.22		1100.11	1034.79	1364.1	1194.6	697.35	1151.01	409.836	798.267		999.778	1050.2	645.661	1319.26	1112.48	1083.54	550.297	778.816
RL14_ECOLI	R	2373.04	2336.18	2016.58	2653.86	2270.28	1718.21	1407.91	1598.9	1835.07	924.3	1251.28		2579.54	2320.99	2194.5	2019.24	2141.79	1735.11	1703.77	1344.24		2200.22	2198.94	2273.5	1911.36	2092.05	1841.62	1434.43	1254.42		2443.9	2310.44	1936.98	1978.89	2101.36	2167.08	1100.59	1335.11
RS21_ECOLI	R	1067.87	1051.28	1456.42	1642.87	1075.4	1104.57	1151.93	799.452	1032.23	462.15	1023.77		859.845	1276.55	1617	1187.79	749.625	1156.74	1022.26	896.158		1100.11	1293.49	1591.45	1075.14	1743.38	920.81	1127.05	1026.34		1110.86	1365.26	1162.19	1429.2	1112.48	1191.9	880.475	1112.59
SRP54_ECOLI	R	711.913	817.661	672.194	884.62	716.932	1104.57	1407.91	1027.87	688.152	1016.73	568.764		859.845	812.348	808.501	831.453	1070.89	809.717	795.093	896.158		962.596	776.096	909.401	597.3	697.35	690.608	922.131	684.229		666.519	945.18	903.926	769.569	988.875	758.479	770.416	778.816
RL35_ECOLI	R	593.261	584.044	672.194	631.872	716.932	613.648	511.967	571.037	573.46	554.58	568.764		491.34	464.199	693.001	712.674	535.447	462.695	567.924	560.099		550.055	517.397	682.051	597.3	697.35	690.608	614.754	456.152		666.519	630.12	516.529	439.754	618.047	650.125	330.178	445.038
RL11_ECOLI	R	2729	2569.79	2688.77	2401.11	2509.26	2577.32	2047.87	2169.94	1720.38	1663.74	1592.54		2333.87	2785.19	2656.5	2494.36	2248.88	2197.8	2385.28	1680.3		3025.3	2845.69	3296.58	2508.66	2208.28	1841.62	2356.56	1710.57		2888.25	2415.46	2582.64	2528.58	2966.63	2492.14	2201.19	2225.19
KDGR_ECOLI	R	355.956	233.618	336.097	505.497	358.466	245.459	511.967	228.415	229.384	277.29	113.753		491.34	580.248	462	356.337	428.357	115.674	340.754	224.039		275.028	388.048	341.025	477.84	232.45	460.405	204.918	456.152		222.173	420.08	516.529	329.815	494.438	433.416	330.178	333.778
ISCA_ECOLI	R	355.956	116.809	0	252.749	238.977	122.73	127.992	114.207	229.384	277.29	227.505		368.505	232.099	231	118.779	107.089	231.348	227.169	0		137.514	258.699	0	119.46	232.45	115.101	0	114.038		222.173	105.02	258.264	109.938	247.219	108.354	330.178	0
YIBN_ECOLI	R	1067.87	1401.71	1120.32	758.246	1075.4	1350.02	895.943	913.659	1146.92	647.01	682.516		1105.52	1044.45	1155	1187.79	1070.89	809.717	795.093	896.158		825.083	646.747	795.726	955.68	1046.03	690.608	717.213	684.229		1221.95	1050.2	1291.32	989.446	1112.48	866.833	660.357	667.557
RLME_ECOLI	R	474.608	350.426	336.097	252.749	358.466	368.189	127.992	342.622	458.768	92.43	227.505		368.505	696.298	577.501	593.895	321.268	231.348	113.585	112.02		275.028	258.699	454.7	358.38	232.45	230.203	102.459	114.038		444.346	420.08	258.264	439.754	123.609	433.416	110.059	111.259
KDSB_ECOLI	R	237.304	116.809	112.032	252.749	119.489	122.73	383.975	0	114.692	647.01	227.505		368.505	116.05	115.5	237.558	642.536	462.695	227.169	224.039		275.028	129.349	227.35	238.92	116.225	230.203	204.918	342.114		111.086	210.04	0	109.938	247.219	325.062	220.119	111.259
MNMG_ECOLI	R	474.608	1284.9	784.226	505.497	1314.37	859.107	127.992	799.452	344.076	369.72	227.505		614.175	812.348	924.001	950.232	963.804	694.043	454.339	448.079		550.055	1034.79	682.051	597.3	464.9	805.709	512.295	456.152		777.605	945.18	1033.06	989.446	618.047	650.125	330.178	445.038
YBHC_ECOLI	R	355.956	700.853	1008.29	505.497	597.443	490.918	639.959	1027.87	802.844	462.15	227.505		737.01	696.298	577.501	356.337	963.804	578.369	567.924	448.079		962.596	388.048	795.726	1194.6	697.35	920.81	512.295	456.152		777.605	630.12	645.661	659.631	865.266	650.125	550.297	222.519
SECY_ECOLI	R	593.261	467.235	448.129	379.123	597.443	245.459	639.959	228.415	344.076	369.72	113.753		491.34	116.05	462	356.337	642.536	462.695	340.754	336.059		412.541	258.699	454.7	358.38	697.35	575.506	409.836	342.114		444.346	525.1	903.926	439.754	494.438	325.062	440.238	333.778
RS14_ECOLI	R	593.261	1051.28	896.258	1263.74	716.932	859.107	767.951	799.452	802.844	647.01	568.764		859.845	928.397	808.501	712.674	749.625	694.043	681.508	784.138		962.596	1034.79	909.401	1194.6	813.575	920.81	614.754	912.305		888.691	1260.24	903.926	1099.38	865.266	758.479	770.416	1001.34
RBFA_ECOLI	R	1186.52	1284.9	1008.29	884.62	955.909	859.107	1023.93	799.452	688.152	184.86	568.764		737.01	1044.45	1155	712.674	749.625	809.717	227.169	560.099		1100.11	1034.79	795.726	597.3	581.125	460.405	204.918	456.152		1333.04	945.18	1033.06	1099.38	1112.48	541.771	330.178	222.519
RRAB_ECOLI	R	118.652	350.426	224.065	126.374	238.977	245.459	255.984	342.622	229.384	92.43	227.505		0	464.199	115.5	237.558	107.089	347.021	113.585	112.02		137.514	129.349	227.35	358.38	116.225	230.203	204.918	342.114		333.259	315.06	387.397	219.877	123.609	325.062	0	222.519
RF2_ECOLI	R	949.217	1051.28	784.226	758.246	955.909	736.377	767.951	456.83	458.768	462.15	682.516		614.175	696.298	1155	831.453	642.536	809.717	454.339	336.059		550.055	905.446	568.376	836.22	464.9	805.709	409.836	456.152		1110.86	1050.2	645.661	769.569	1236.09	650.125	550.297	445.038
RHLB_ECOLI	R	237.304	934.47	784.226	379.123	597.443	490.918	511.967	799.452	458.768	739.44	455.011		491.34	348.149	577.501	950.232	749.625	809.717	567.924	448.079		550.055	388.048	795.726	716.76	464.9	345.304	512.295	570.19		444.346	630.12	1162.19	549.692	618.047	216.708	550.297	333.778
RL31_ECOLI	R	711.913	1051.28	896.258	631.872	955.909	981.836	511.967	799.452	802.844	462.15	568.764		737.01	812.348	577.501	950.232	642.536	1041.06	567.924	784.138		687.569	905.446	795.726	1075.14	813.575	805.709	717.213	798.267		999.778	945.18	1162.19	879.507	865.266	758.479	550.297	667.557
RS17_ECOLI	R	474.608	350.426	336.097	505.497	238.977	245.459	255.984	228.415	344.076	277.29	341.258		491.34	348.149	346.5	356.337	321.268	347.021	340.754	224.039		550.055	517.397	454.7	358.38	464.9	345.304	512.295	228.076		666.519	420.08	516.529	329.815	618.047	325.062	440.238	333.778
RL18_ECOLI	R	474.608	934.47	672.194	631.872	597.443	981.836	511.967	799.452	573.46	647.01	682.516		737.01	580.248	577.501	712.674	428.357	809.717	454.339	1008.18		550.055	905.446	454.7	836.22	697.35	460.405	512.295	570.19		1110.86	840.16	516.529	879.507	865.266	975.187	770.416	667.557
PROQ_ECOLI	R	1067.87	1168.09	896.258	1390.12	1194.89	1350.02	895.943	1256.28	1261.61	924.3	1023.77		859.845	1044.45	1039.5	1306.57	963.804	1156.74	1249.43	896.158		1375.14	1552.19	1023.08	1552.98	1278.48	1266.11	1024.59	1140.38		1333.04	1050.2	1678.72	1099.38	1483.31	1191.9	990.535	1112.59
RL30_ECOLI	R	830.565	700.853	672.194	884.62	716.932	736.377	639.959	685.244	573.46	462.15	682.516		737.01	696.298	808.501	712.674	642.536	694.043	908.678	672.118		825.083	1164.14	909.401	836.22	929.8	805.709	614.754	798.267		888.691	1155.22	1033.06	769.569	988.875	866.833	440.238	890.076
RS11_ECOLI	R	1423.83	1284.9	1568.45	1516.49	1433.86	1595.48	895.943	1256.28	1261.61	924.3	796.269		1228.35	1392.6	1501.5	1187.79	1070.89	1503.76	1363.02	1232.22		1925.19	1810.89	1364.1	1433.52	1627.15	1266.11	1536.89	1254.42		1888.47	1260.24	2195.25	1539.14	1483.31	1516.96	1100.59	1223.85
RL17_ECOLI	R	2254.39	2336.18	2016.58	2021.99	1672.84	1840.94	1279.92	1713.11	1835.07	1109.16	1478.79		2088.2	2088.89	2425.5	2019.24	1499.25	1850.78	1703.77	1792.32		1925.19	2198.94	2046.15	1911.36	2092.05	1611.42	1741.8	1482.5		2554.99	2205.42	1936.98	2308.71	2348.58	2383.79	1320.71	1668.89
RS16_ECOLI	R	1423.83	1518.51	1456.42	1390.12	1194.89	1350.02	1279.92	1256.28	1261.61	1386.45	910.022		1965.36	1856.79	1270.5	1544.13	1285.07	1041.06	1590.19	1232.22		2062.71	2198.94	1250.43	1791.9	1510.93	1611.42	1024.59	1482.5		1555.21	1470.28	2195.25	1759.01	1606.92	1625.31	1100.59	1668.89
NLPA_ECOLI	R	1542.48	1284.9	1008.29	1516.49	1075.4	1472.75	1535.9	1027.87	802.844	831.87	341.258		1842.53	1044.45	1617	1187.79	1285.07	347.021	681.508	224.039		2200.22	1293.49	1023.08	1194.6	929.8	575.506	614.754	570.19		2110.64	1890.36	1420.45	1429.2	1359.7	758.479	880.475	445.038
MIAB_ECOLI	R	1423.83	1752.13	1456.42	1263.74	1314.37	1595.48	2175.86	1598.9	1720.38	647.01	1478.79		2088.2	1392.6	1155	1544.13	1820.52	809.717	795.093	896.158		2062.71	1681.54	1591.45	2150.28	1627.15	2186.92	717.213	1482.5		1555.21	1890.36	2453.51	1978.89	2348.58	1516.96	1650.89	1780.15
RL33_ECOLI	R	355.956	467.235	560.161	379.123	358.466	368.189	383.975	456.83	344.076	554.58	455.011		491.34	580.248	577.501	475.116	535.447	578.369	340.754	336.059		550.055	776.096	454.7	836.22	348.675	690.608	409.836	684.229		555.432	1050.2	516.529	1099.38	494.438	975.187	550.297	667.557
APT_ECOLI	R	118.652	233.618	224.065	379.123	358.466	490.918	767.951	571.037	344.076	647.01	796.269		737.01	928.397	577.501	712.674	749.625	694.043	1249.43	448.079		550.055	646.747	568.376	597.3	1046.03	805.709	1127.05	1140.38		333.259	840.16	516.529	769.569	1236.09	1083.54	880.475	778.816
DNAJ_ECOLI	R	1779.78	1752.13	1344.39	1516.49	1433.86	1472.75	1279.92	1484.7	1146.92	462.15	1023.77		3193.71	2320.99	1848	1662.91	1392.16	1272.41	908.678	448.079		2475.25	1940.24	1705.13	2030.82	1394.7	1381.22	512.295	684.229		1444.12	2205.42	2582.64	1759.01	1854.14	1083.54	770.416	890.076
RS3_ECOLI	R	2491.69	2569.79	2128.61	2401.11	2150.79	2454.59	1535.9	1827.32	2179.15	1571.31	1933.8		2211.03	2204.94	2541	2256.8	1713.43	2082.13	2385.28	1792.32		3025.3	2975.04	2159.83	2389.2	2789.4	2532.23	2254.1	2508.84		2666.07	2835.54	2970.04	2858.4	2595.8	3033.91	2091.13	2670.23
RL10_ECOLI	R	3440.91	4088.31	3360.97	2906.61	3584.66	3559.16	2559.84	3654.64	3670.15	1941.03	3185.08		2702.37	3365.44	3349.5	3919.71	2248.88	3354.54	2385.28	3024.53		4400.44	3751.13	3978.63	3822.72	3602.98	2417.13	2356.56	2964.99		4332.37	3360.64	4390.5	3737.91	3337.45	3033.91	2421.31	2670.23
RL4_ECOLI	R	2254.39	2219.37	2016.58	2148.36	2270.28	2086.4	1279.92	1941.53	1605.69	1663.74	1820.04		1719.69	2204.94	2656.5	1781.68	2034.7	1503.76	1930.94	1344.24		2887.79	2716.34	2841.88	1791.9	2324.5	1496.32	1844.26	1824.61		2777.16	2520.48	2840.91	2418.65	1854.14	2600.5	1540.83	2002.67
MREB_ECOLI	R	1779.78	2336.18	2016.58	1769.24	2389.77	2331.86	2559.84	1941.53	2064.46	1016.73	1706.29		2333.87	2437.04	1501.5	2494.36	2248.88	1850.78	1476.6	1568.28		2475.25	2328.29	2387.18	2030.82	2440.73	1726.52	1331.97	1710.57		3332.59	2310.44	3357.44	1868.95	2843.02	1950.37	1650.89	2225.19
RL13_ECOLI	R	2373.04	2219.37	2128.61	1895.61	2270.28	2209.13	1663.89	2055.73	2293.84	1386.45	1933.8		2333.87	2437.04	2425.5	2138.02	1499.25	1850.78	1590.19	2240.39		2062.71	2845.69	2046.15	2867.04	2092.05	2071.82	2151.64	1938.65		3221.51	2310.44	2582.64	2858.4	2472.19	2383.79	1871.01	1668.89
RS18_ECOLI	R	1067.87	1518.51	1792.52	1895.61	1792.33	1595.48	1407.91	1370.49	1032.23	1386.45	796.269		1965.36	2088.89	1848	1425.35	1177.98	1041.06	908.678	784.138		2475.25	1810.89	2273.5	1791.9	1743.38	1611.42	1536.89	1254.42		2110.64	2625.5	1807.85	2308.71	2101.36	2167.08	1320.71	1668.89
PAL_ECOLI	R	2254.39	1985.75	2352.68	2527.49	2389.77	2454.59	2431.84	2284.15	1949.76	1663.74	1820.04		2456.7	2204.94	2425.5	2375.58	1820.52	1735.11	2044.53	1232.22		2750.28	2586.99	2387.18	2508.66	2208.28	2186.92	1741.8	1596.53		2777.16	3045.58	2582.64	3078.28	2595.8	3792.39	1540.83	2002.67
SYK1_ECOLI	R	1305.17	1284.9	1456.42	1263.74	1672.84	1472.75	1535.9	1598.9	2179.15	1109.16	2730.06		1105.52	1392.6	1386	1306.57	1606.34	2082.13	1363.02	1904.34		825.083	1293.49	1023.08	1433.52	2092.05	1956.72	2049.18	1710.57		2443.9	1785.34	1936.98	1539.14	2348.58	2708.85	1540.83	2225.19
RF3_ECOLI	R	355.956	1284.9	896.258	252.749	955.909	1104.57	895.943	913.659	573.46	647.01	113.753		1474.02	1044.45	808.501	1187.79	1070.89	1041.06	454.339	448.079		1512.65	1422.84	1136.75	955.68	697.35	1035.91	512.295	684.229		1333.04	1470.28	1291.32	1649.08	1730.53	1300.25	660.357	445.038
RS7_ECOLI	R	2966.3	2569.79	3024.87	3159.36	2628.75	3190.97	2559.84	2512.56	2064.46	1756.17	2161.3		2702.37	2785.19	3118.5	2969.47	2248.88	1966.45	2498.86	1904.34		3987.9	3621.78	3978.63	2986.5	3138.08	3568.14	3176.23	3079.03		3999.11	3465.66	3486.57	3627.97	3708.28	3575.69	2311.25	3115.26
RS8_ECOLI	R	2847.65	4205.12	3809.1	2653.86	4182.1	3804.61	2943.81	3312.01	2752.61	2218.32	2730.06		3439.38	3249.39	3580.5	3444.59	2570.14	3007.52	2385.28	2912.51		5775.58	2845.69	4433.33	2150.28	3370.53	2302.03	2766.39	2052.69		5332.15	2835.54	5423.55	3078.28	4820.77	2492.14	2971.6	1557.63
YCAO_ECOLI	R	118.652	350.426	112.032	126.374	358.466	368.189	383.975	456.83	573.46	554.58	341.258		614.175	464.199	462	593.895	856.714	809.717	1022.26	896.158		550.055	646.747	568.376	716.76	697.35	920.81	717.213	684.229		1110.86	735.14	1549.59	879.507	1112.48	1083.54	880.475	556.297
UPP_ECOLI	R	1186.52	1635.32	2016.58	1516.49	1672.84	1840.94	1023.93	1256.28	1376.3	739.44	910.022		1596.86	2320.99	1617	2138.02	2248.88	1388.09	1022.26	1568.28		1787.68	2586.99	3296.58	2030.82	1743.38	1841.62	1127.05	1140.38		3776.94	2625.5	2453.51	2198.77	1977.75	2275.44	1320.71	2002.67
METF_ECOLI	R	1305.17	1635.32	1680.48	1769.24	2031.31	2331.86	2047.87	1713.11	2179.15	1941.03	2502.56		1719.69	1624.7	1848	2138.02	2355.96	3123.19	1817.36	2240.39		1650.17	1422.84	2387.18	2389.2	2324.5	2186.92	1639.34	1938.65		2777.16	2730.52	2970.04	2748.46	2719.41	2708.85	2091.13	2336.45
RS2_ECOLI	R	5695.3	5022.78	4929.42	5813.22	4660.05	4295.53	4223.73	4454.09	4243.61	3235.05	3526.33		4790.57	4641.99	5659.51	4988.72	3962.3	4048.58	4884.14	4480.79		6188.12	5820.72	5570.08	4778.4	6276.15	4143.65	5430.33	4675.56		6776.27	6406.22	5552.69	6376.43	5809.64	6176.18	3962.14	4339.12
RL32_ECOLI	R	830.565	817.661	1008.29	1390.12	836.42	736.377	1023.93	685.244	802.844	3050.19	568.764		1474.02	1044.45	1501.5	712.674	1713.43	694.043	1135.85	672.118		2337.73	1422.84	1023.08	1672.44	1510.93	1496.32	1229.51	1596.53		1555.21	2205.42	1420.45	2418.65	2719.41	2817.21	2201.19	1557.63
RS4_ECOLI	R	3440.91	3854.69	3473	3664.86	3465.17	3559.16	2175.86	3083.6	3211.38	1941.03	2388.81		2948.04	3713.59	4620	3088.25	2141.79	2313.48	2726.03	3248.57		4537.95	5044.63	4092.3	4061.64	3138.08	2877.53	3073.77	2508.84		5332.15	5251	3744.83	4947.23	3213.84	3792.39	2091.13	2225.19
RL9_ECOLI	R	3440.91	3153.84	3136.9	3538.48	3345.68	2945.51	2815.82	2855.19	2867.3	2772.9	2730.06		3439.38	3829.64	3580.5	3325.81	2677.23	3354.54	3407.54	2464.43		3850.39	4139.18	3751.28	3822.72	3370.53	3453.04	3073.77	3763.26		4776.72	4515.86	4519.63	3957.78	4079.11	4225.81	2531.37	3226.52
RS5_ECOLI	R	2491.69	1752.13	2464.71	2906.61	1911.82	1718.21	2303.85	1941.53	1720.38	2403.18	1820.04		2948.04	1972.84	2656.5	2138.02	2570.14	1735.11	2271.69	1680.3		3850.39	3233.73	3410.25	2747.58	3138.08	2992.63	2663.93	2736.91		3776.94	3360.64	3615.7	3957.78	3584.67	4009.1	2861.55	2892.75
RS20_ECOLI	R	1423.83	1752.13	1792.52	1895.61	1672.84	1595.48	1279.92	1713.11	1720.38	2957.76	1592.54		2088.2	1740.75	1617	2019.24	2998.5	1272.41	1703.77	1344.24		2887.79	1940.24	1932.48	2269.74	1859.6	2992.63	1844.26	2622.88		2554.99	3780.72	2066.12	3847.85	2224.97	4984.29	2641.43	2558.97
RS10_ECOLI	R	2135.74	2452.98	1904.55	2906.61	2031.31	1963.67	1791.89	1827.32	1491	2403.18	1478.79		3316.55	2088.89	3927	2019.24	2141.79	1503.76	2158.11	1568.28		3850.39	2586.99	3751.28	2150.28	2092.05	1611.42	1741.8	1824.61		4443.46	3675.7	3615.7	3298.15	3461.06	2708.85	2201.19	2002.67
RL15_ECOLI	R	3678.22	2920.22	2800.81	4296.73	2628.75	2700.05	2431.84	2284.15	2293.84	2403.18	1933.8		3685.05	2785.19	4389	2850.69	3533.95	2197.8	2726.03	2128.37		4950.5	2975.04	4205.98	3225.42	3254.3	3913.44	3381.15	3649.22		5443.23	5040.96	4390.5	5496.92	3955.5	6284.54	3631.96	3449.04
RL27_ECOLI	R	1067.87	1051.28	1568.45	1516.49	1194.89	736.377	639.959	799.452	917.536	1109.16	682.516		1351.19	1392.6	1386	950.232	1285.07	694.043	1249.43	1008.18		2337.73	1422.84	1591.45	1672.44	1510.93	1611.42	1536.89	1368.46		2999.33	3255.62	2840.91	2748.46	2101.36	4009.1	1430.77	1557.63
RL22_ECOLI	R	2966.3	3037.03	2800.81	4170.35	2509.26	2454.59	3839.75	2512.56	2752.61	5545.8	1820.04		4790.57	3249.39	3118.5	3325.81	4176.48	2429.15	3634.71	2464.43		5225.52	3880.48	4319.65	4300.56	3719.2	4488.95	3688.52	5017.68		4443.46	5461.04	4907.02	5936.68	4697.16	6284.54	5282.85	4450.38
RL5_ECOLI	R	6407.21	6541.29	6385.84	7582.46	5615.96	5522.83	5119.67	5367.75	4702.37	3235.05	3981.34		6018.92	6034.58	7738.51	6057.73	4604.84	4742.63	4656.97	4144.73		7700.77	7631.61	7275.21	6450.84	7089.73	4604.05	5122.95	3421.14		9886.69	8716.66	7102.27	9124.89	7787.39	5526.06	4622.5	5117.94
RL21_ECOLI	R	4746.08	3504.26	4817.39	6192.34	4899.03	3068.24	1791.89	2626.77	2064.46	1663.74	1023.77		6141.75	7195.08	8200.51	3088.25	2141.79	2660.5	4089.05	2464.43		6600.66	5562.02	8752.98	4061.64	3719.2	2647.33	5122.95	2166.72		7887.14	6721.28	6327.48	6156.55	6674.91	5201	2751.49	2781.49
RL25_ECOLI	R	5339.35	4205.12	4817.39	5560.47	4540.57	3313.7	3711.76	3540.43	2981.99	3142.62	2502.56		4422.06	4409.89	4620	3800.93	4176.48	3354.54	3975.47	3360.59		6463.15	6467.47	6252.13	4778.4	4300.33	5409.76	4200.82	5131.71		7220.62	7456.42	6844.01	7805.63	5067.99	7909.85	3852.08	4561.64
RL19_ECOLI	R	2135.74	2219.37	1568.45	2780.24	2031.31	1472.75	1663.89	1484.7	1605.69	1201.59	1478.79		2948.04	2553.09	4042.5	2850.69	1713.43	1735.11	1476.6	1232.22		3850.39	3751.13	2955.55	2269.74	3486.75	1841.62	2459.02	1938.65		4332.37	4305.82	3615.7	6376.43	2843.02	5092.64	1760.95	1557.63
RL3_ECOLI	R	4271.48	3737.88	4257.23	5560.47	3106.7	2209.13	1663.89	1598.9	1835.07	2495.61	1478.79		3807.89	5106.19	7854.01	2731.92	2248.88	2429.15	2726.03	2128.37		7288.23	5820.72	7275.21	3822.72	3951.65	2762.43	5122.95	2280.76		6665.19	6406.22	6714.88	5606.86	6304.08	5201	2971.6	3004.01
RS13_ECOLI	R	3796.87	4321.93	4369.26	4802.22	4421.08	3681.89	3327.79	3540.43	3326.07	2772.9	2047.55		5404.74	5222.24	5428.51	4157.26	4176.48	3238.87	2953.2	2800.49		7975.8	6726.17	5229.06	5375.7	3835.43	4488.95	3381.15	3877.3		6331.93	7981.52	6973.14	9124.89	4820.77	6934.66	3301.78	4116.6
EFG_ECOLI	R	16255.3	12965.8	14788.3	18829.8	11709.9	11536.6	13055.2	12791.2	11239.8	12108.3	10124		17688.2	17407.5	21136.5	14015.9	13814.5	10873.3	13743.8	10865.9		19251.9	15133.9	19324.8	15768.7	15457.9	14617.9	15266.4	13912.6		19218	17433.3	16658.1	18249.8	16316.4	17011.6	13097.1	13462.4
RL1_ECOLI	R	9136.21	7475.76	7506.16	9604.45	6930.34	6381.93	5503.65	5481.96	5619.91	6285.24	4322.6		10195.3	9632.12	13513.5	6889.18	7067.89	6362.06	8973.19	5825.03		12238.7	10736	14323.1	7884.36	10227.8	7711.79	11270.5	7298.44		15441	11762.2	12009.3	11983.3	13349.8	11052.1	6933.74	7120.61
RL24_ECOLI	R	3796.87	4088.31	4705.36	4423.1	4421.08	3927.34	2559.84	3312.01	2752.61	1941.03	2161.3		5527.58	3133.34	5544.01	3563.37	3641.04	2429.15	2498.86	1904.34		7288.23	8149.01	6252.13	6450.84	3719.2	4258.75	3073.77	2622.88		8109.31	10922.1	6714.88	14072.1	5809.64	10402	2421.31	2781.49
RL7_ECOLI	R	28357.9	18455.8	21062.1	30329.8	20552	14359.4	22014.6	16103.2	11928	18763.3	9100.22		26778	24254.4	29683.5	16391.5	19704.4	15384.6	23171.3	14002.5		36441.1	28844.9	31942.7	25683.9	24988.4	25552.5	26127	23491.8		31326.4	30560.8	32153.9	29683.4	28306.6	30230.8	22121.9	22696.9
EFTU1_ECOLI	R	55885.1	37378.8	42908.4	61291.5	37519.4	30559.6	43517.2	32663.3	26608.6	38358.4	22864.3		57609.6	49669.3	57634.6	41572.6	45084.6	34702.1	40209	31701.6		86633.7	60406.2	66386.3	48859.2	48233.4	49608.7	42827.9	42992.4		64208	61436.7	69085.7	67942	57478.4	69238.3	44023.8	41722.3
PFLB_ECOLI	S	4390.13	4905.97	4481.29	3664.86	5496.48	5522.83	4479.71	5481.96	5849.29	3419.91	5346.38		3316.55	4293.84	3580.5	5820.17	3105.59	5436.67	3293.96	5376.95		962.596	1034.79	1591.45	1672.44	1278.48	920.81	1844.26	2394.8		666.519	1050.2	1291.32	989.446	741.656	975.187	1540.83	1001.34
CLPB_ECOLI	S	7475.08	7475.76	6721.94	6697.84	6691.36	6872.85	4863.69	5938.78	5161.14	3604.77	4777.61		6387.42	6498.78	6121.51	6532.84	4069.39	5320.99	3407.54	4368.77		5913.09	5562.02	5001.71	5256.24	4881.45	5064.46	3893.44	4219.41		4332.37	3360.64	4648.76	4727.35	3831.89	4117.46	2641.43	2670.23
DBHA_ECOLI	S	2729	3153.84	3248.94	2653.86	3226.19	2945.51	3839.75	2855.19	2981.99	3050.19	2843.82		2333.87	2785.19	2772	2256.8	2355.96	2544.82	3180.37	2800.49		2062.71	1940.24	2728.2	1911.36	2556.95	1841.62	2459.02	2394.8		1333.04	525.1	774.793	659.631	741.656	866.833	770.416	890.076
FKBA_ECOLI	S	1423.83	2336.18	2240.65	1895.61	2748.24	3436.43	2047.87	2855.19	3096.69	2310.75	3526.33		1719.69	2785.19	2079	2969.47	1713.43	2891.84	2839.62	2800.49		1925.19	2328.29	1818.8	2508.66	2905.63	2302.03	2663.93	2280.76		777.605	1155.22	774.793	989.446	1112.48	1733.67	1760.95	1446.37
OPPA_ECOLI	S	593.261	1284.9	1568.45	252.749	1314.37	1595.48	1535.9	2055.73	802.844	1109.16	1820.04		491.34	2553.09	577.501	1662.91	856.714	1503.76	681.508	1008.18		412.541	1034.79	454.7	1433.52	116.225	920.81	717.213	1140.38		0	0	0	0	0	108.354	660.357	890.076
AHPC_ECOLI	S	4152.82	2920.22	3585.03	3538.48	2987.21	2700.05	2815.82	3083.6	2637.92	2218.32	2502.56		2456.7	2669.14	3580.5	3088.25	2141.79	2891.84	3521.13	2576.45		2337.73	2716.34	2500.85	2150.28	3021.85	2532.23	3176.23	2736.91		2443.9	1785.34	2711.78	2198.77	2595.8	2058.73	2311.25	2558.97
BAMC_ECOLI	S	711.913	1518.51	1456.42	1390.12	1792.33	2086.4	1663.89	2740.98	2523.23	1756.17	2047.55		1351.19	1392.6	1732.5	1900.46	1499.25	1272.41	1363.02	1456.26		825.083	905.446	1136.75	1552.98	1394.7	2071.82	1536.89	1710.57		333.259	525.1	387.397	769.569	741.656	650.125	1100.59	1223.85
AAT_ECOLI	S	3203.61	2569.79	2688.77	4043.98	2509.26	1963.67	3583.77	3312.01	2179.15	3235.05	4663.86		2702.37	3017.29	3234	2850.69	3212.68	3817.24	4089.05	4256.75		2750.28	2975.04	2955.55	2986.5	3138.08	3107.73	3586.07	4447.49		1999.56	2310.44	1162.19	2858.4	1977.75	2167.08	3301.78	3894.08
YDGH_ECOLI	S	949.217	700.853	1008.29	884.62	1314.37	1840.94	1279.92	1370.49	1261.61	1016.73	1706.29		982.68	928.397	924.001	1069.01	963.804	1503.76	1930.94	1344.24		825.083	1293.49	1250.43	836.22	1510.93	1266.11	1639.34	1824.61		222.173	420.08	774.793	439.754	618.047	758.479	1430.77	1891.41
GSHB_ECOLI	S	949.217	1635.32	1344.39	379.123	1433.86	1350.02	639.959	1142.07	1146.92	462.15	682.516		982.68	928.397	231	950.232	535.447	1041.06	227.169	560.099		275.028	1552.19	454.7	1075.14	348.675	805.709	409.836	684.229		666.519	735.14	258.264	659.631	247.219	216.708	330.178	890.076
KPYK2_ECOLI	S	830.565	1752.13	1680.48	758.246	1433.86	1595.48	1151.93	1484.7	1720.38	1848.6	2047.55		982.68	928.397	693.001	1187.79	1499.25	1619.43	1249.43	1568.28		825.083	1422.84	1250.43	1911.36	813.575	1726.52	1434.43	1824.61		666.519	735.14	645.661	879.507	494.438	866.833	1760.95	1780.15
YFBU_ECOLI	S	711.913	1168.09	896.258	1137.37	716.932	736.377	895.943	913.659	688.152	647.01	1023.77		859.845	928.397	462	831.453	428.357	1156.74	567.924	1232.22		825.083	1034.79	454.7	716.76	813.575	920.81	1127.05	1140.38		333.259	210.04	645.661	329.815	370.828	433.416	990.535	890.076
FTNA_ECOLI	S	1305.17	1518.51	1680.48	1263.74	1075.4	981.836	1151.93	1027.87	917.536	647.01	796.269		859.845	1276.55	1039.5	950.232	856.714	925.39	681.508	560.099		1237.62	1422.84	1023.08	1433.52	1162.25	805.709	717.213	1026.34		555.432	840.16	1162.19	769.569	741.656	650.125	880.475	778.816
PGM_ECOLI	S	1305.17	700.853	1008.29	1263.74	955.909	736.377	1023.93	1142.07	344.076	924.3	796.269		1842.53	1044.45	1270.5	712.674	1392.16	809.717	1476.6	784.138		1375.14	776.096	1136.75	836.22	1046.03	345.304	922.131	684.229		555.432	630.12	516.529	659.631	741.656	433.416	1540.83	667.557
USPA_ECOLI	S	474.608	467.235	784.226	379.123	597.443	859.107	383.975	571.037	458.768	462.15	682.516		122.835	464.199	115.5	475.116	107.089	462.695	227.169	448.079		275.028	0	113.675	119.46	0	230.203	512.295	114.038		111.086	105.02	129.132	219.877	247.219	108.354	550.297	333.778
HFLC_ECOLI	S	474.608	817.661	448.129	631.872	836.42	859.107	767.951	685.244	917.536	277.29	341.258		245.67	580.248	808.501	831.453	535.447	578.369	454.339	448.079		412.541	388.048	113.675	358.38	697.35	345.304	409.836	342.114		222.173	420.08	387.397	219.877	618.047	650.125	660.357	667.557
GLMM_ECOLI	S	711.913	934.47	1008.29	758.246	1433.86	1227.3	383.975	685.244	917.536	739.44	910.022		614.175	928.397	808.501	831.453	856.714	925.39	567.924	672.118		687.569	776.096	454.7	597.3	813.575	690.608	512.295	342.114		555.432	315.06	645.661	549.692	494.438	433.416	660.357	445.038
MIND_ECOLI	S	1186.52	817.661	784.226	884.62	836.42	859.107	767.951	913.659	917.536	739.44	796.269		1105.52	928.397	808.501	712.674	963.804	809.717	795.093	672.118		1100.11	517.397	1023.08	477.84	697.35	460.405	409.836	342.114		555.432	315.06	645.661	439.754	370.828	433.416	770.416	222.519
PTA_ECOLI	S	2491.69	1985.75	2240.65	2021.99	2509.26	2700.05	2175.86	2169.94	2179.15	1571.31	2161.3		2211.03	2785.19	2425.5	3563.37	2355.96	3007.52	2498.86	3248.57		2337.73	3104.38	2614.53	2628.12	3021.85	2877.53	2971.31	3079.03		1999.56	1785.34	2324.38	1759.01	2224.97	1733.67	1981.07	2225.19
LPP_ECOLI	S	1661.13	1868.94	1792.52	1642.87	1672.84	1595.48	1407.91	1484.7	1261.61	1109.16	1478.79		1842.53	1508.65	1617	1781.68	1927.61	1272.41	1249.43	1232.22		1787.68	905.446	1705.13	1314.06	1278.48	1035.91	1127.05	912.305		1777.38	1260.24	1291.32	879.507	1483.31	866.833	1210.65	1112.59
RPOD_ECOLI	S	1779.78	1284.9	1232.35	1642.87	1792.33	1963.67	1023.93	1484.7	1491	924.3	1933.8		1351.19	1392.6	1963.5	1425.35	1285.07	1619.43	1249.43	1344.24		1237.62	1293.49	1477.78	1433.52	1743.38	1266.11	1844.26	1482.5		1110.86	1155.22	1291.32	1319.26	1236.09	1083.54	1320.71	1446.37
BAMA_ECOLI	S	2610.35	2686.6	3024.87	2780.24	2867.73	3190.97	3583.77	2969.39	3211.38	3050.19	3298.83		3193.71	2901.24	2887.5	3919.71	2677.23	3470.21	3293.96	2464.43		3162.82	2069.59	3523.93	3225.42	4300.33	3683.24	2971.31	3649.22		2443.9	1785.34	2582.64	2528.58	2966.63	2708.85	2641.43	2447.71
KATG_ECOLI	S	1186.52	1051.28	1008.29	505.497	836.42	859.107	1023.93	685.244	1261.61	1756.17	1933.8		491.34	696.298	577.501	593.895	428.357	1041.06	567.924	1792.32		962.596	517.397	227.35	955.68	232.45	1151.01	1229.51	1710.57		666.519	1155.22	258.264	439.754	247.219	325.062	1871.01	1335.11
LRP_ECOLI	S	1661.13	1635.32	1008.29	1895.61	1553.35	981.836	1407.91	1256.28	1835.07	924.3	1478.79		1228.35	1044.45	1501.5	1425.35	749.625	1966.45	1363.02	1232.22		1237.62	1164.14	1250.43	1075.14	1394.7	805.709	1331.97	1026.34		1221.95	1050.2	1291.32	989.446	988.875	758.479	770.416	1112.59
TRXB_ECOLI	S	830.565	1284.9	1120.32	505.497	1433.86	1227.3	1151.93	1484.7	1605.69	1386.45	1365.03		491.34	928.397	808.501	1544.13	963.804	1619.43	795.093	1232.22		412.541	1034.79	568.376	955.68	697.35	805.709	512.295	912.305		777.605	735.14	516.529	879.507	741.656	758.479	1210.65	890.076
RECA_ECOLI	S	1542.48	1284.9	1120.32	1390.12	1194.89	1227.3	1279.92	1027.87	917.536	1016.73	1023.77		1596.86	1392.6	1386	1069.01	1070.89	809.717	1135.85	896.158		1650.17	1293.49	1136.75	836.22	1046.03	805.709	717.213	1140.38		1333.04	735.14	1162.19	769.569	1112.48	975.187	990.535	1001.34
TYRB_ECOLI	S	711.913	0	336.097	884.62	119.489	245.459	639.959	571.037	458.768	1109.16	1137.53		491.34	348.149	346.5	475.116	963.804	578.369	1022.26	1120.2		137.514	388.048	454.7	477.84	348.675	690.608	1127.05	1254.42		222.173	210.04	0	109.938	0	108.354	880.475	1001.34
SKP_ECOLI	S	949.217	817.661	560.161	758.246	836.42	981.836	511.967	571.037	688.152	462.15	682.516		737.01	928.397	693.001	1069.01	749.625	1041.06	567.924	560.099		550.055	646.747	682.051	597.3	697.35	690.608	512.295	456.152		555.432	420.08	516.529	439.754	741.656	433.416	440.238	556.297
AMPN_ECOLI	S	711.913	934.47	1232.35	631.872	955.909	1227.3	639.959	1142.07	1376.3	924.3	1023.77		491.34	1044.45	462	475.116	856.714	925.39	340.754	784.138		550.055	905.446	568.376	597.3	116.225	345.304	409.836	570.19		555.432	1470.28	258.264	769.569	247.219	650.125	1100.59	778.816
CPXR_ECOLI	S	711.913	584.044	784.226	379.123	477.954	368.189	383.975	456.83	229.384	277.29	341.258		368.505	348.149	462	475.116	321.268	462.695	113.585	224.039		275.028	388.048	227.35	238.92	116.225	345.304	204.918	114.038		222.173	315.06	387.397	329.815	247.219	216.708	110.059	222.519
OMPR_ECOLI	S	593.261	350.426	672.194	379.123	477.954	245.459	255.984	342.622	229.384	369.72	0		122.835	464.199	231	356.337	214.179	115.674	227.169	112.02		412.541	258.699	113.675	238.92	232.45	230.203	204.918	114.038		111.086	420.08	258.264	109.938	247.219	433.416	330.178	0
PEPD_ECOLI	S	237.304	817.661	448.129	0	597.443	613.648	1023.93	456.83	344.076	831.87	1023.77		368.505	580.248	0	593.895	535.447	578.369	340.754	1120.2		275.028	258.699	113.675	119.46	0	460.405	512.295	684.229		111.086	525.1	0	329.815	247.219	325.062	660.357	778.816
CRP_ECOLI	S	1186.52	1284.9	896.258	1010.99	1075.4	1104.57	1407.91	913.659	1146.92	924.3	1137.53		1351.19	928.397	808.501	1069.01	963.804	809.717	1022.26	784.138		1100.11	1034.79	795.726	716.76	813.575	920.81	1024.59	912.305		666.519	945.18	1033.06	989.446	1112.48	866.833	1100.59	1001.34
FOLX_ECOLI	S	237.304	467.235	560.161	379.123	358.466	490.918	383.975	571.037	458.768	277.29	568.764		245.67	348.149	346.5	475.116	214.179	578.369	227.169	448.079		275.028	388.048	341.025	358.38	348.675	230.203	204.918	342.114		111.086	210.04	258.264	219.877	370.828	325.062	220.119	222.519
NAGD_ECOLI	S	474.608	233.618	336.097	379.123	597.443	245.459	255.984	571.037	344.076	92.43	227.505		122.835	580.248	808.501	475.116	428.357	347.021	113.585	336.059		275.028	517.397	682.051	597.3	116.225	115.101	102.459	342.114		222.173	210.04	129.132	439.754	123.609	108.354	110.059	111.259
DCRB_ECOLI	S	593.261	467.235	448.129	758.246	477.954	368.189	767.951	456.83	344.076	369.72	341.258		491.34	348.149	693.001	118.779	321.268	115.674	454.339	224.039		550.055	388.048	454.7	358.38	697.35	230.203	512.295	114.038		444.346	315.06	516.529	219.877	247.219	108.354	0	333.778
AMPP_ECOLI	S	355.956	233.618	448.129	126.374	238.977	368.189	255.984	228.415	229.384	277.29	227.505		0	116.05	231	0	107.089	115.674	227.169	224.039		0	129.349	227.35	119.46	0	115.101	102.459	114.038		111.086	315.06	0	439.754	123.609	216.708	440.238	556.297
DCP_ECOLI	S	118.652	350.426	112.032	126.374	119.489	245.459	511.967	456.83	114.692	739.44	341.258		0	232.099	115.5	356.337	321.268	231.348	113.585	560.099		0	129.349	0	238.92	116.225	460.405	307.377	912.305		0	210.04	0	329.815	123.609	216.708	440.238	667.557
YDFG_ECOLI	S	355.956	467.235	336.097	252.749	477.954	368.189	383.975	456.83	344.076	369.72	227.505		245.67	348.149	462	118.779	107.089	347.021	227.169	336.059		275.028	129.349	341.025	238.92	116.225	345.304	204.918	114.038		333.259	210.04	258.264	219.877	370.828	216.708	110.059	222.519
METAS_ECOLI	S	474.608	233.618	224.065	505.497	119.489	368.189	255.984	456.83	458.768	647.01	682.516		368.505	348.149	577.501	356.337	428.357	462.695	908.678	560.099		137.514	129.349	341.025	477.84	348.675	460.405	819.672	684.229		111.086	210.04	387.397	329.815	247.219	216.708	770.416	556.297
LPTB_ECOLI	S	474.608	1051.28	672.194	1010.99	955.909	981.836	639.959	571.037	802.844	554.58	455.011		737.01	696.298	924.001	831.453	1177.98	578.369	681.508	560.099		825.083	776.096	682.051	597.3	697.35	460.405	614.754	342.114		888.691	525.1	903.926	659.631	618.047	541.771	440.238	333.778
SLYA_ECOLI	S	593.261	467.235	336.097	379.123	358.466	613.648	767.951	456.83	229.384	462.15	341.258		614.175	348.149	693.001	237.558	749.625	347.021	340.754	336.059		687.569	258.699	341.025	597.3	464.9	690.608	409.836	228.076		444.346	315.06	516.529	219.877	618.047	433.416	440.238	333.778
MINE_ECOLI	S	355.956	116.809	224.065	252.749	119.489	122.73	127.992	228.415	229.384	369.72	227.505		122.835	116.05	231	118.779	321.268	115.674	227.169	224.039		137.514	258.699	227.35	119.46	232.45	115.101	204.918	114.038		222.173	105.02	129.132	109.938	123.609	108.354	330.178	222.519
PHOL_ECOLI	S	949.217	1168.09	896.258	1769.24	1194.89	1472.75	1023.93	1142.07	1261.61	1478.88	1592.54		1351.19	812.348	1155	950.232	1177.98	1388.09	1476.6	1232.22		962.596	646.747	1250.43	955.68	1162.25	920.81	1024.59	798.267		1333.04	840.16	903.926	989.446	865.266	866.833	770.416	778.816
BGLA_ECOLI	S	0	467.235	112.032	126.374	238.977	245.459	383.975	228.415	114.692	369.72	227.505		122.835	0	0	118.779	107.089	231.348	113.585	336.059		137.514	388.048	0	238.92	116.225	460.405	204.918	342.114		0	210.04	129.132	219.877	247.219	325.062	0	445.038
BGLX_ECOLI	S	355.956	116.809	560.161	0	238.977	490.918	895.943	456.83	1146.92	647.01	682.516		0	232.099	0	0	107.089	231.348	113.585	224.039		275.028	388.048	227.35	716.76	232.45	345.304	307.377	342.114		222.173	105.02	258.264	219.877	123.609	216.708	110.059	222.519
FTSZ_ECOLI	S	2610.35	2686.6	2352.68	2653.86	3345.68	3068.24	3071.8	3312.01	3326.07	2218.32	3185.08		2333.87	2785.19	3003	3088.25	2784.32	2891.84	3180.37	3248.57		2612.76	3104.38	2955.55	3583.8	3254.3	3337.94	2459.02	3193.07		2666.07	3150.6	2840.91	2748.46	2595.8	2492.14	2201.19	3337.78
KHSE_ECOLI	S	237.304	116.809	336.097	126.374	358.466	245.459	127.992	342.622	114.692	554.58	568.764		614.175	464.199	231	237.558	321.268	347.021	113.585	224.039		137.514	258.699	227.35	358.38	232.45	230.203	102.459	228.076		111.086	210.04	258.264	219.877	0	216.708	440.238	333.778
RPE_ECOLI	S	118.652	233.618	224.065	126.374	119.489	245.459	255.984	342.622	573.46	647.01	455.011		0	232.099	115.5	237.558	321.268	231.348	0	336.059		0	258.699	113.675	358.38	116.225	230.203	102.459	342.114		0	210.04	0	219.877	247.219	108.354	330.178	333.778
ATPE_ECOLI	S	237.304	233.618	336.097	379.123	238.977	245.459	255.984	0	114.692	277.29	227.505		368.505	232.099	346.5	237.558	321.268	115.674	227.169	224.039		275.028	258.699	113.675	119.46	232.45	230.203	102.459	228.076		111.086	315.06	258.264	329.815	123.609	325.062	110.059	333.778
DAPA_ECOLI	S	711.913	934.47	1232.35	1137.37	716.932	736.377	1407.91	1027.87	917.536	831.87	1137.53		1105.52	696.298	924.001	712.674	963.804	1041.06	908.678	784.138		687.569	1164.14	909.401	1075.14	581.125	1151.01	717.213	1140.38		1110.86	1155.22	774.793	989.446	865.266	975.187	990.535	1335.11
ILVB_ECOLI	S	118.652	233.618	336.097	0	597.443	736.377	1023.93	799.452	1032.23	831.87	1137.53		0	232.099	231	712.674	1285.07	925.39	567.924	672.118		0	0	682.051	597.3	813.575	1035.91	409.836	912.305		111.086	210.04	516.529	439.754	741.656	1191.9	1210.65	1001.34
YDCL_ECOLI	S	118.652	233.618	224.065	126.374	238.977	122.73	255.984	114.207	0	277.29	113.753		245.67	232.099	115.5	475.116	0	231.348	113.585	112.02		412.541	258.699	113.675	477.84	0	575.506	307.377	228.076		222.173	105.02	0	329.815	123.609	216.708	110.059	111.259
YICC_ECOLI	S	830.565	817.661	784.226	505.497	836.42	368.189	0	342.622	458.768	462.15	341.258		491.34	464.199	462	118.779	321.268	115.674	113.585	224.039		550.055	388.048	341.025	358.38	464.9	460.405	307.377	342.114		666.519	840.16	516.529	549.692	741.656	758.479	660.357	333.778
ACRA_ECOLI	S	1305.17	817.661	1232.35	1137.37	955.909	1104.57	1407.91	1027.87	1032.23	924.3	910.022		737.01	580.248	1039.5	950.232	749.625	694.043	1022.26	336.059		1375.14	1034.79	909.401	1314.06	929.8	1035.91	1127.05	798.267		1444.12	1365.26	1033.06	1099.38	1236.09	866.833	1320.71	1001.34
PYRC_ECOLI	S	0	0	448.129	126.374	238.977	0	255.984	571.037	229.384	277.29	455.011		122.835	464.199	0	593.895	749.625	694.043	227.169	336.059		0	129.349	113.675	119.46	232.45	575.506	204.918	798.267		111.086	315.06	258.264	329.815	123.609	108.354	110.059	556.297
YGFZ_ECOLI	S	593.261	350.426	448.129	631.872	119.489	122.73	767.951	456.83	114.692	369.72	796.269		859.845	232.099	462	593.895	856.714	462.695	454.339	448.079		275.028	388.048	454.7	597.3	464.9	805.709	717.213	912.305		666.519	630.12	387.397	329.815	494.438	650.125	660.357	667.557
PSD_ECOLI	S	118.652	233.618	336.097	0	119.489	368.189	383.975	456.83	344.076	462.15	341.258		245.67	116.05	115.5	356.337	214.179	0	0	112.02		275.028	258.699	341.025	119.46	116.225	230.203	102.459	114.038		333.259	315.06	387.397	109.938	247.219	325.062	330.178	111.259
YGIM_ECOLI	S	118.652	116.809	224.065	379.123	119.489	122.73	639.959	228.415	344.076	554.58	0		491.34	232.099	577.501	118.779	749.625	347.021	113.585	112.02		825.083	0	454.7	477.84	697.35	575.506	307.377	342.114		333.259	210.04	645.661	219.877	494.438	108.354	550.297	222.519
METQ_ECOLI	S	3440.91	2920.22	2912.84	3917.6	3345.68	3927.34	4223.73	3426.22	4358.3	3512.34	3753.84		3439.38	3133.34	3811.5	4038.48	3212.68	3817.24	4089.05	3808.67		3437.84	2845.69	3751.28	3822.72	5230.13	3683.24	4610.66	3307.1		4221.28	3045.58	4003.1	3298.15	4079.11	4117.46	4622.5	3894.08
MDH_ECOLI	S	2491.69	2219.37	2800.81	1516.49	2031.31	2700.05	3839.75	2969.39	917.536	3419.91	3867.59		1228.35	2088.89	1501.5	2969.47	2784.32	2082.13	3748.3	2240.39		1925.19	2845.69	909.401	2747.58	1975.83	2647.33	2356.56	3307.1		1110.86	3570.68	2195.25	4507.48	3584.67	4225.81	4402.38	6119.27
LIVJ_ECOLI	S	0	116.809	0	0	119.489	122.73	511.967	342.622	114.692	1756.17	2730.06		0	116.05	0	356.337	535.447	1503.76	1022.26	2016.35		0	258.699	227.35	477.84	697.35	1266.11	717.213	1368.46		111.086	105.02	0	109.938	123.609	650.125	2091.13	778.816
NUOF_ECOLI	S	474.608	467.235	1008.29	631.872	1075.4	736.377	1407.91	1027.87	1949.76	1294.02	1820.04		491.34	464.199	577.501	712.674	1070.89	1503.76	1476.6	1456.26		275.028	776.096	795.726	955.68	813.575	690.608	1024.59	1026.34		666.519	840.16	1291.32	989.446	988.875	1083.54	1320.71	1001.34
DEGP_ECOLI	S	118.652	467.235	672.194	252.749	836.42	1104.57	1663.89	1713.11	2293.84	2125.89	2730.06		491.34	1044.45	577.501	1306.57	1285.07	2197.8	2385.28	2240.39		412.541	1034.79	1023.08	1433.52	2208.28	2071.82	2561.48	2280.76		666.519	210.04	903.926	549.692	865.266	433.416	990.535	667.557
ILVI_ECOLI	S	0	350.426	448.129	252.749	477.954	736.377	767.951	799.452	573.46	1201.59	1251.28		368.505	116.05	115.5	356.337	856.714	925.39	1022.26	896.158		412.541	517.397	1023.08	358.38	581.125	1266.11	1331.97	798.267		333.259	525.1	903.926	769.569	988.875	975.187	990.535	778.816
DBHB_ECOLI	S	1542.48	1635.32	1680.48	1516.49	2270.28	1595.48	2175.86	1484.7	1491	1663.74	1137.53		1842.53	2204.94	1386	2019.24	1499.25	1850.78	1703.77	1680.3		3025.3	2069.59	2159.83	2867.04	1510.93	3568.14	1639.34	3421.14		1555.21	2415.46	2453.51	2638.52	1606.92	2817.21	1210.65	2225.19
PYRB_ECOLI	S	118.652	350.426	1008.29	126.374	1194.89	981.836	1023.93	799.452	688.152	831.87	568.764		737.01	348.149	808.501	1187.79	1713.43	1735.11	1135.85	896.158		825.083	1422.84	2500.85	1791.9	2673.18	1841.62	1741.8	570.19		888.691	1470.28	903.926	1649.08	1483.31	1300.25	1871.01	890.076
DLDH_ECOLI	S	2610.35	3621.07	2800.81	2653.86	3106.7	3436.43	3327.79	3312.01	3555.45	3419.91	3640.09		2825.21	2901.24	1848	3444.59	2677.23	3585.89	3407.54	3920.69		2887.79	2975.04	3069.23	2867.04	2905.63	2877.53	3893.44	3535.18		4332.37	3990.76	3486.57	3518.03	3831.89	4225.81	4732.56	5006.68
IDH_ECOLI	S	1898.43	2686.6	2912.84	1895.61	3823.63	2945.51	3967.75	3997.26	5046.45	5176.08	5915.14		2088.2	2553.09	1732.5	3563.37	3533.95	5089.65	4429.8	5488.97		825.083	2328.29	1705.13	2389.2	2324.5	3913.44	3790.98	4447.49		2999.33	4305.82	2840.91	5496.92	3955.5	4225.81	5502.97	6230.53
CISY_ECOLI	S	1186.52	817.661	1120.32	1010.99	716.932	981.836	1663.89	913.659	1491	2495.61	2502.56		982.68	812.348	693.001	831.453	1499.25	1619.43	2726.03	2688.47		1650.17	2069.59	909.401	1672.44	1627.15	2532.23	3586.07	3079.03		1777.38	3360.64	2453.51	2638.52	1977.75	2600.5	4072.2	3782.82
ACNB_ECOLI	S	3440.91	4088.31	4481.29	3791.23	4301.59	5645.56	5247.66	5596.16	6422.75	4713.93	6256.4		3070.88	2901.24	2772	4157.26	5354.47	6015.04	3861.88	4480.79		1925.19	4009.83	3523.93	4061.64	3486.75	4488.95	2561.48	3877.3		5776.49	7036.34	6973.14	7365.88	6551.3	7043.02	6163.33	9123.28
DNAK_ECOLI	U	10441.4	9811.94	9522.74	9730.82	10395.5	11168.4	8191.48	9936.04	9175.36	6007.95	9441.47		8966.96	12533.4	10972.5	12590.6	7817.52	10989	9086.78	9185.62		7700.77	9183.81	8411.96	9198.42	10692.7	9553.41	7377.05	7412.48		6331.93	6721.28	6327.48	7695.69	8281.83	8343.27	6383.45	7231.86
TKT1_ECOLI	U	1779.78	2920.22	2800.81	1769.24	3704.15	3804.61	2303.85	2969.39	3326.07	2218.32	4322.6		2211.03	3365.44	1501.5	3444.59	2248.88	3470.21	1930.94	3808.67		1100.11	2586.99	1705.13	3225.42	1975.83	2647.33	2254.1	3421.14		1444.12	1890.36	2066.12	2198.77	1854.14	2275.44	2531.37	3782.82
HSLU_ECOLI	U	3084.95	2569.79	2576.74	2906.61	2987.21	3190.97	2815.82	3197.81	2179.15	1848.6	2047.55		3439.38	3017.29	2772	2850.69	3212.68	3123.19	2612.45	2688.47		2475.25	1940.24	2159.83	2986.5	2905.63	2186.92	1946.72	1710.57		2110.64	1680.32	2840.91	1978.89	2224.97	2383.79	2201.19	2113.93
IPYR_ECOLI	U	1305.17	2569.79	1792.52	1010.99	2509.26	1963.67	1663.89	1941.53	1720.38	1201.59	1706.29		982.68	1740.75	1039.5	2138.02	1070.89	2082.13	1135.85	1792.32		687.569	1681.54	909.401	2030.82	1046.03	2302.03	1229.51	1938.65		777.605	1470.28	903.926	1429.2	1730.53	1408.6	1650.89	2225.19
SYL_ECOLI	U	2610.35	3037.03	3248.94	2021.99	3704.15	3681.89	2815.82	3312.01	3899.53	1756.17	3298.83		2211.03	2204.94	1617	3563.37	2141.79	2776.17	2158.11	3360.59		1787.68	3233.73	1591.45	3583.8	1743.38	3337.94	2049.18	2508.84		1444.12	3780.72	1936.98	3188.21	2101.36	2708.85	2971.6	3671.56
EFTS_ECOLI	U	2135.74	2219.37	2240.65	1137.37	2031.31	2454.59	1791.89	1941.53	2293.84	3235.05	3640.09		1105.52	2088.89	1617	2494.36	1713.43	2660.5	3293.96	4032.71		1100.11	2586.99	1477.78	2508.66	2673.18	3107.73	3790.98	5245.75		1221.95	1890.36	1291.32	2418.65	1236.09	2058.73	3742.02	5229.19
SYV_ECOLI	U	2610.35	3387.45	2800.81	2527.49	3226.19	3804.61	3327.79	3197.81	4014.22	2495.61	2616.31		1965.36	3597.54	2425.5	3088.25	2034.7	3007.52	2271.69	3136.55		1925.19	2069.59	1705.13	3105.96	2324.5	2992.63	2663.93	3307.1		2332.81	2310.44	2840.91	2308.71	2719.41	2383.79	2091.13	3004.01
ILVC_ECOLI	U	3796.87	3387.45	3809.1	3664.86	3465.17	4295.53	3327.79	4339.88	4817.07	4436.64	5573.88		2702.37	2901.24	2425.5	4038.48	3533.95	4973.97	5565.65	5825.03		2062.71	2716.34	2841.88	4061.64	4649	5409.76	5635.25	7640.55		2888.25	2520.48	4003.1	3737.91	3955.5	4875.93	5282.85	6675.57
SYN_ECOLI	U	2610.35	2920.22	2800.81	2274.74	2389.77	2577.32	2303.85	2740.98	2867.3	2403.18	2275.05		982.68	1856.79	1732.5	2375.58	1606.34	2082.13	1817.36	2464.43		1787.68	1552.19	1023.08	1672.44	1162.25	2417.13	1844.26	2394.8		1999.56	2730.52	1549.59	2418.65	1606.92	1950.37	1650.89	2002.67
ISCU_ECOLI	U	1067.87	1051.28	896.258	1010.99	836.42	736.377	1151.93	685.244	458.768	554.58	796.269		737.01	1044.45	924.001	831.453	535.447	578.369	567.924	560.099		687.569	517.397	454.7	836.22	813.575	575.506	717.213	456.152		555.432	735.14	387.397	549.692	618.047	325.062	770.416	445.038
RPOZ_ECOLI	U	711.913	934.47	896.258	1010.99	955.909	1104.57	383.975	913.659	917.536	369.72	1137.53		982.68	812.348	693.001	1069.01	856.714	1041.06	0	1008.18		550.055	517.397	682.051	597.3	232.45	805.709	102.459	912.305		444.346	525.1	516.529	659.631	370.828	541.771	550.297	890.076
SYH_ECOLI	U	1067.87	1635.32	1680.48	1010.99	1672.84	1718.21	1279.92	1484.7	1949.76	1478.88	1706.29		982.68	928.397	924.001	1544.13	1392.16	1619.43	1249.43	2016.35		1237.62	1422.84	1250.43	1075.14	1162.25	1035.91	819.672	912.305		1110.86	1155.22	1162.19	989.446	865.266	866.833	1540.83	1446.37
YDIJ_ECOLI	U	593.261	817.661	1008.29	758.246	1075.4	1350.02	1535.9	1256.28	1491	1571.31	1023.77		859.845	580.248	693.001	356.337	1392.16	1272.41	1249.43	1120.2		550.055	517.397	1023.08	955.68	1394.7	1035.91	1024.59	1026.34		666.519	525.1	516.529	329.815	865.266	975.187	880.475	1112.59
ATPD_ECOLI	U	1542.48	934.47	1008.29	1390.12	836.42	859.107	895.943	1027.87	917.536	647.01	1023.77		982.68	812.348	1386	712.674	963.804	925.39	1249.43	672.118		687.569	1034.79	1023.08	1075.14	1278.48	1151.01	922.131	912.305		888.691	840.16	1162.19	659.631	988.875	1083.54	880.475	1668.89
GYRB_ECOLI	U	1305.17	1635.32	1792.52	1516.49	2270.28	1963.67	1791.89	2284.15	1949.76	1848.6	1820.04		1474.02	928.397	1386	1662.91	1713.43	1503.76	1363.02	1904.34		825.083	1422.84	1136.75	955.68	1743.38	1266.11	1331.97	1140.38		1333.04	1470.28	1549.59	1539.14	1606.92	1300.25	1540.83	1446.37
PUR4_ECOLI	U	949.217	2686.6	3136.9	1516.49	3226.19	4172.8	3071.8	4339.88	5046.45	3697.2	5801.39		1474.02	1740.75	577.501	2613.14	2677.23	4395.6	2612.45	4704.83		275.028	1552.19	1477.78	2986.5	2208.28	2992.63	2868.85	4789.6		1444.12	2940.56	1936.98	3408.09	2843.02	3250.62	4292.32	5340.45
PTHP_ECOLI	U	355.956	467.235	560.161	505.497	238.977	490.918	255.984	571.037	229.384	739.44	568.764		122.835	348.149	346.5	475.116	428.357	462.695	567.924	448.079		275.028	258.699	341.025	477.84	581.125	575.506	717.213	570.19		111.086	210.04	129.132	219.877	247.219	433.416	110.059	445.038
PYRH_ECOLI	U	355.956	584.044	672.194	631.872	477.954	613.648	511.967	685.244	802.844	462.15	682.516		245.67	464.199	577.501	475.116	535.447	578.369	340.754	224.039		687.569	517.397	454.7	477.84	464.9	805.709	512.295	912.305		222.173	840.16	258.264	659.631	247.219	433.416	770.416	778.816
PUR8_ECOLI	U	1305.17	1401.71	1568.45	1642.87	1433.86	1718.21	1535.9	1598.9	1605.69	1848.6	1365.03		859.845	1044.45	1155	831.453	1713.43	1156.74	2158.11	1680.3		962.596	1293.49	1250.43	1194.6	1743.38	1611.42	2254.1	1938.65		1110.86	1365.26	1678.72	1649.08	1236.09	1191.9	1540.83	1780.15
RL34_ECOLI	U	355.956	350.426	336.097	252.749	238.977	245.459	255.984	342.622	229.384	0	455.011		122.835	116.05	231	356.337	107.089	347.021	227.169	224.039		137.514	258.699	341.025	358.38	348.675	115.101	307.377	228.076		444.346	105.02	129.132	109.938	247.219	0	110.059	333.778
TRPB_ECOLI	U	711.913	1168.09	1120.32	1010.99	1075.4	1718.21	1023.93	1484.7	1491	1386.45	1933.8		982.68	1392.6	1155	1425.35	1070.89	1735.11	1363.02	2128.37		1512.65	1552.19	1364.1	1672.44	1743.38	1611.42	1434.43	1596.53		666.519	945.18	774.793	879.507	1236.09	758.479	1100.59	778.816
FKBB_ECOLI	U	474.608	584.044	560.161	758.246	597.443	613.648	639.959	1027.87	573.46	739.44	1023.77		859.845	812.348	1039.5	950.232	1392.16	1041.06	1022.26	1456.26		412.541	517.397	568.376	716.76	1046.03	920.81	922.131	1026.34		777.605	525.1	387.397	659.631	741.656	758.479	1320.71	1223.85
ACCC_ECOLI	U	1067.87	1518.51	896.258	1263.74	1553.35	981.836	1407.91	1713.11	1605.69	1201.59	2161.3		1474.02	928.397	924.001	1544.13	1606.34	1503.76	1817.36	2240.39		1100.11	905.446	1023.08	1314.06	2092.05	1266.11	1536.89	1482.5		999.778	1155.22	1162.19	1209.32	1606.92	1408.6	2091.13	1557.63
HEM2_ECOLI	U	118.652	467.235	672.194	126.374	477.954	368.189	127.992	228.415	458.768	92.43	227.505		0	348.149	115.5	356.337	107.089	231.348	113.585	336.059		275.028	388.048	113.675	238.92	116.225	345.304	204.918	570.19		222.173	420.08	258.264	329.815	123.609	216.708	110.059	333.778
PTGCB_ECOLI	U	474.608	584.044	896.258	1137.37	955.909	1350.02	1023.93	1256.28	2179.15	1478.88	1706.29		245.67	812.348	808.501	1187.79	1177.98	1388.09	1476.6	1680.3		687.569	646.747	682.051	836.22	1278.48	1266.11	1434.43	1140.38		666.519	630.12	645.661	549.692	741.656	975.187	880.475	890.076
EFP_ECOLI	U	949.217	817.661	784.226	758.246	477.954	613.648	1023.93	685.244	344.076	739.44	682.516		614.175	696.298	808.501	712.674	1177.98	809.717	1022.26	784.138		550.055	776.096	682.051	836.22	813.575	805.709	819.672	912.305		555.432	840.16	516.529	989.446	865.266	866.833	990.535	890.076
SEQA_ECOLI	U	237.304	233.618	224.065	252.749	119.489	245.459	511.967	114.207	114.692	184.86	113.753		491.34	116.05	231	0	321.268	231.348	113.585	0		412.541	129.349	227.35	238.92	116.225	230.203	307.377	342.114		111.086	210.04	258.264	109.938	247.219	108.354	220.119	0
SUHB_ECOLI	U	593.261	1401.71	1120.32	1010.99	1433.86	1472.75	1023.93	1256.28	1261.61	924.3	1251.28		1228.35	1740.75	924.001	1662.91	1285.07	1388.09	681.508	1456.26		962.596	1293.49	1023.08	1314.06	1278.48	1266.11	922.131	684.229		1110.86	1050.2	1678.72	989.446	1359.7	1191.9	1540.83	1668.89
YCHF_ECOLI	U	711.913	1168.09	1008.29	758.246	1433.86	1595.48	1023.93	1598.9	1605.69	924.3	1706.29		859.845	812.348	808.501	1069.01	1499.25	1619.43	795.093	1568.28		412.541	905.446	682.051	1314.06	813.575	1496.32	1024.59	1254.42		888.691	1785.34	387.397	1209.32	1359.7	1083.54	1320.71	1557.63
PPIC_ECOLI	U	237.304	233.618	224.065	252.749	119.489	245.459	127.992	228.415	229.384	92.43	227.505		245.67	232.099	231	237.558	214.179	231.348	113.585	224.039		137.514	129.349	227.35	238.92	116.225	230.203	0	228.076		222.173	210.04	129.132	219.877	247.219	216.708	110.059	222.519
TRPA_ECOLI	U	0	700.853	672.194	252.749	477.954	736.377	1023.93	913.659	0	1016.73	1137.53		245.67	696.298	115.5	593.895	963.804	694.043	795.093	448.079		0	1034.79	113.675	1075.14	232.45	1035.91	819.672	1596.53		0	840.16	0	989.446	247.219	650.125	770.416	556.297
CYSN_ECOLI	U	2135.74	1985.75	1680.48	1895.61	2270.28	2209.13	1663.89	2398.36	2981.99	1848.6	2161.3		1596.86	1392.6	1848	2138.02	1713.43	2544.82	2498.86	2464.43		1787.68	1034.79	1136.75	1314.06	2440.73	1956.72	2766.39	1938.65		2221.73	1575.3	2195.25	2198.77	1854.14	2383.79	1871.01	2225.19
CYSH_ECOLI	U	830.565	817.661	672.194	758.246	836.42	981.836	639.959	1027.87	1146.92	739.44	1365.03		1105.52	580.248	577.501	593.895	963.804	809.717	567.924	896.158		962.596	776.096	454.7	1075.14	581.125	1035.91	717.213	1254.42		888.691	945.18	774.793	769.569	865.266	866.833	880.475	1335.11
PURT_ECOLI	U	355.956	233.618	560.161	252.749	238.977	368.189	511.967	913.659	458.768	1109.16	1023.77		491.34	116.05	115.5	356.337	749.625	1156.74	908.678	1120.2		0	517.397	568.376	955.68	1162.25	920.81	819.672	912.305		444.346	630.12	516.529	439.754	988.875	1191.9	1650.89	2113.93
EPTC_ECOLI	U	237.304	233.618	224.065	252.749	238.977	490.918	511.967	342.622	229.384	554.58	227.505		368.505	116.05	231	118.779	321.268	115.674	227.169	336.059		412.541	388.048	341.025	238.92	348.675	345.304	512.295	228.076		333.259	210.04	387.397	109.938	494.438	216.708	330.178	111.259
SYP_ECOLI	U	3440.91	4438.73	4145.19	3791.23	4301.59	5031.91	3455.78	4454.09	4817.07	3789.63	4322.6		3316.55	3597.54	2887.5	3800.93	4069.39	4973.97	3861.88	4032.71		4125.41	3751.13	3296.58	3464.34	3719.2	3913.44	3688.52	3649.22		4332.37	4305.82	4132.23	3957.78	4202.72	3684.04	3962.14	4116.6
TRPC_ECOLI	U	355.956	233.618	336.097	126.374	119.489	122.73	767.951	571.037	229.384	462.15	568.764		245.67	348.149	231	356.337	321.268	578.369	567.924	672.118		412.541	388.048	341.025	358.38	464.9	460.405	409.836	912.305		0	315.06	645.661	109.938	618.047	216.708	440.238	333.778
SYQ_ECOLI	U	474.608	700.853	896.258	252.749	597.443	1227.3	383.975	913.659	802.844	831.87	1023.77		614.175	928.397	346.5	831.453	535.447	1041.06	795.093	1120.2		275.028	1164.14	227.35	955.68	464.9	920.81	512.295	1026.34		555.432	945.18	645.661	879.507	741.656	758.479	770.416	1335.11
PUR7_ECOLI	U	949.217	817.661	1008.29	1137.37	955.909	981.836	1663.89	1484.7	1376.3	2125.89	1933.8		982.68	928.397	924.001	1544.13	1499.25	2313.48	2271.69	2464.43		412.541	1293.49	1250.43	1433.52	1627.15	1956.72	2151.64	2394.8		777.605	945.18	1033.06	1209.32	1730.53	1191.9	1871.01	2002.67
IMDH_ECOLI	U	3084.95	3153.84	2800.81	3285.73	4301.59	3436.43	3583.77	3426.22	3784.84	3604.77	3981.34		2825.21	2553.09	3580.5	3088.25	2891.41	3123.19	3975.47	3136.55		2887.79	2328.29	3864.95	2747.58	4649	3107.73	4610.66	2964.99		3776.94	3045.58	3099.17	2858.4	4202.72	3033.91	3852.08	3004.01
SYGB_ECOLI	U	1661.13	1518.51	2128.61	2906.61	1792.33	2700.05	3071.8	1941.53	3555.45	2310.75	2502.56		1228.35	1276.55	1617	1662.91	2463.05	2776.17	2612.45	2352.41		1237.62	1681.54	2387.18	2269.74	2905.63	1841.62	2663.93	2394.8		2443.9	2100.4	2195.25	2088.83	2348.58	2275.44	2971.6	2225.19
PUR5_ECOLI	U	118.652	0	224.065	0	119.489	0	127.992	571.037	114.692	462.15	910.022		122.835	116.05	0	237.558	535.447	578.369	795.093	560.099		0	129.349	341.025	119.46	348.675	345.304	614.754	798.267		444.346	210.04	0	329.815	618.047	541.771	770.416	1557.63
PURE_ECOLI	U	474.608	700.853	560.161	379.123	477.954	736.377	511.967	799.452	688.152	831.87	682.516		368.505	464.199	346.5	475.116	1070.89	578.369	454.339	1008.18		137.514	388.048	341.025	597.3	348.675	805.709	512.295	570.19		666.519	525.1	774.793	659.631	370.828	975.187	550.297	778.816
PURK_ECOLI	U	118.652	116.809	448.129	0	119.489	368.189	255.984	571.037	344.076	277.29	568.764		122.835	116.05	231	237.558	214.179	462.695	340.754	448.079		0	0	227.35	238.92	116.225	460.405	102.459	456.152		111.086	105.02	516.529	329.815	370.828	325.062	330.178	222.519
ETTA_ECOLI	U	1423.83	1401.71	1680.48	1769.24	2031.31	1963.67	2303.85	1713.11	1949.76	1848.6	2275.05		1596.86	1276.55	1501.5	1662.91	1713.43	2197.8	2498.86	2688.47		1650.17	2198.94	1705.13	2030.82	1975.83	2071.82	2766.39	2166.72		1666.3	1785.34	2066.12	1978.89	2224.97	2492.14	2091.13	2892.75
SODM_ECOLI	U	0	233.618	672.194	379.123	477.954	859.107	511.967	571.037	458.768	739.44	1137.53		614.175	0	115.5	118.779	535.447	462.695	340.754	672.118		825.083	0	454.7	238.92	232.45	460.405	307.377	570.19		555.432	420.08	645.661	549.692	1112.48	650.125	1320.71	1112.59
BCCP_ECOLI	U	474.608	467.235	784.226	505.497	716.932	613.648	639.959	685.244	573.46	462.15	341.258		737.01	812.348	462	712.674	321.268	809.717	681.508	896.158		275.028	646.747	454.7	716.76	697.35	920.81	922.131	912.305		1110.86	840.16	774.793	769.569	494.438	866.833	880.475	778.816
TRPE_ECOLI	U	0	700.853	672.194	505.497	716.932	736.377	1023.93	571.037	1032.23	1109.16	1137.53		737.01	232.099	693.001	712.674	963.804	925.39	1249.43	1344.24		687.569	905.446	909.401	1433.52	1627.15	1035.91	1741.8	1596.53		444.346	1050.2	645.661	879.507	494.438	650.125	1430.77	778.816
YIDC_ECOLI	U	355.956	817.661	672.194	884.62	955.909	1227.3	767.951	1027.87	1146.92	739.44	1023.77		614.175	812.348	577.501	1306.57	642.536	694.043	681.508	784.138		825.083	646.747	454.7	716.76	464.9	805.709	307.377	342.114		666.519	735.14	1291.32	769.569	988.875	758.479	550.297	445.038
PYRG_ECOLI	U	2017.09	2219.37	1568.45	1895.61	2270.28	2331.86	2047.87	2398.36	2064.46	2218.32	2047.55		2088.2	2320.99	1963.5	2138.02	2463.05	2429.15	1476.6	2240.39		2337.73	2069.59	2387.18	2389.2	2092.05	2302.03	2049.18	2280.76		1999.56	2205.42	2582.64	2308.71	2595.8	2817.21	2861.55	2447.71
METE_ECOLI	U	13763.6	8877.47	9298.68	15670.4	10873.5	12150.2	19454.8	14161.7	16974.4	23754.5	16835.4		10441	13113.6	21136.5	17222.9	26772.3	23134.8	34529.8	28004.9		10588.6	14745.8	24099.1	20308.2	33124.1	27739.4	38217.2	30790.3		13996.9	10081.9	15495.9	12203.2	18665	19395.4	27845	26034.7
PTNAB_ECOLI	U	0	233.618	336.097	126.374	477.954	245.459	511.967	456.83	688.152	1478.88	796.269		122.835	0	115.5	356.337	321.268	578.369	908.678	560.099		137.514	517.397	113.675	358.38	232.45	690.608	819.672	1026.34		333.259	525.1	387.397	659.631	1112.48	866.833	1540.83	2002.67
RL16_ECOLI	U	1542.48	1401.71	1792.52	1516.49	1792.33	1595.48	1279.92	1598.9	1376.3	1109.16	1365.03		1351.19	1508.65	1732.5	1662.91	1499.25	1272.41	1249.43	1344.24		2062.71	1940.24	1477.78	1791.9	1975.83	1726.52	1434.43	1254.42		1888.47	1680.32	2066.12	1759.01	1606.92	1950.37	1320.71	1780.15
PUR9_ECOLI	U	949.217	1868.94	1344.39	1010.99	2150.79	2454.59	2431.84	3197.81	3670.15	3235.05	4208.85		737.01	1624.7	1039.5	1662.91	1820.52	3470.21	2953.2	4368.77		687.569	2069.59	1705.13	1791.9	1975.83	3337.94	2971.31	4105.37		1777.38	2100.4	1678.72	2308.71	1730.53	3575.69	3301.78	5006.68
GUAA_ECOLI	U	2729	3153.84	2800.81	1895.61	3226.19	2945.51	2431.84	2855.19	2867.3	2310.75	2388.81		1965.36	2553.09	2194.5	2494.36	2463.05	3123.19	2158.11	3024.53		1925.19	2845.69	2614.53	3464.34	2324.5	2877.53	3586.07	3193.07		2999.33	3045.58	3486.57	3518.03	3213.84	3250.62	3411.84	3894.08
TRPGD_ECOLI	U	237.304	467.235	448.129	126.374	238.977	613.648	1151.93	571.037	1146.92	1109.16	682.516		491.34	812.348	231	831.453	963.804	694.043	1817.36	1232.22		825.083	1293.49	909.401	955.68	929.8	1035.91	1639.34	1254.42		555.432	735.14	774.793	659.631	494.438	541.771	1430.77	778.816
KPRS_ECOLI	U	2491.69	2452.98	2128.61	2021.99	2389.77	2454.59	2047.87	2398.36	2523.23	2125.89	2957.57		2333.87	1856.79	2079	2138.02	2248.88	2313.48	2498.86	2688.47		2062.71	1940.24	2159.83	2030.82	2440.73	2532.23	2254.1	2280.76		2666.07	2730.52	2582.64	2528.58	1977.75	2167.08	2971.6	2225.19
PARC_ECOLI	U	474.608	584.044	336.097	631.872	477.954	368.189	255.984	342.622	229.384	739.44	227.505		614.175	348.149	115.5	356.337	321.268	115.674	113.585	336.059		412.541	258.699	454.7	477.84	581.125	690.608	409.836	684.229		333.259	840.16	516.529	659.631	741.656	866.833	110.059	445.038
CYOB_ECOLI	U	237.304	233.618	336.097	379.123	238.977	245.459	639.959	342.622	458.768	554.58	227.505		245.67	116.05	115.5	237.558	535.447	231.348	681.508	336.059		137.514	258.699	227.35	358.38	348.675	460.405	307.377	228.076		444.346	525.1	774.793	439.754	618.047	541.771	550.297	445.038
CYSJ_ECOLI	U	2254.39	2686.6	2240.65	2021.99	3226.19	2945.51	2047.87	2740.98	3326.07	2403.18	2730.06		1965.36	3133.34	1963.5	2731.92	1820.52	3007.52	2612.45	3248.57		2612.76	1293.49	1818.8	1672.44	2556.95	2186.92	2971.31	2166.72		3332.59	2625.5	2970.04	2308.71	3337.45	2058.73	2751.49	2558.97
PUR1_ECOLI	U	1067.87	1168.09	1008.29	631.872	955.909	1104.57	1023.93	1370.49	1146.92	1848.6	1023.77		859.845	464.199	462	475.116	1499.25	1503.76	1135.85	1456.26		1375.14	776.096	682.051	716.76	1859.6	1266.11	1229.51	1254.42		1221.95	1155.22	1291.32	1539.14	1977.75	1300.25	1540.83	1557.63
TPX_ECOLI	U	949.217	467.235	672.194	884.62	358.466	490.918	2303.85	571.037	802.844	1386.45	1251.28		982.68	580.248	1039.5	475.116	1070.89	1041.06	1022.26	1008.18		687.569	388.048	1023.08	477.84	813.575	1035.91	717.213	912.305		1444.12	1050.2	774.793	989.446	1483.31	758.479	1430.77	1112.59
PUR2_ECOLI	U	0	0	112.032	379.123	0	122.73	511.967	342.622	573.46	1756.17	1137.53		245.67	232.099	115.5	118.779	1285.07	809.717	1022.26	1232.22		137.514	129.349	454.7	238.92	464.9	805.709	922.131	1368.46		333.259	420.08	645.661	769.569	988.875	975.187	2201.19	1557.63
CYSD_ECOLI	U	1186.52	934.47	1120.32	1137.37	955.909	859.107	1151.93	1256.28	1261.61	924.3	1137.53		1105.52	1044.45	1270.5	1069.01	1499.25	1272.41	1590.19	1232.22		1237.62	776.096	1364.1	1314.06	1394.7	1496.32	1229.51	1368.46		1888.47	1155.22	1936.98	1319.26	1236.09	1625.31	1650.89	1223.85
DACA_ECOLI	U	474.608	934.47	448.129	252.749	597.443	245.459	1023.93	456.83	688.152	1201.59	341.258		859.845	348.149	924.001	356.337	1070.89	1041.06	454.339	448.079		1100.11	905.446	795.726	716.76	697.35	805.709	512.295	684.229		999.778	840.16	1162.19	769.569	618.047	975.187	440.238	890.076
STPA_ECOLI	U	711.913	1168.09	672.194	884.62	1075.4	1104.57	1407.91	1256.28	1376.3	1571.31	1365.03		614.175	348.149	808.501	1069.01	1070.89	1156.74	1817.36	1232.22		825.083	646.747	1023.08	836.22	1743.38	1726.52	1434.43	1482.5		1110.86	1155.22	1549.59	1649.08	1606.92	1083.54	1430.77	1112.59
CYSI_ECOLI	U	3440.91	3504.26	2912.84	3285.73	3465.17	3436.43	2815.82	2969.39	2981.99	2588.04	3753.84		2948.04	3365.44	3003	3325.81	2463.05	3354.54	3748.3	3024.53		2475.25	2069.59	2841.88	2986.5	3254.3	3222.84	4200.82	2964.99		4221.28	3780.72	4519.63	3408.09	4326.33	3467.33	3962.14	4005.34
CARA_ECOLI	U	118.652	467.235	224.065	0	716.932	613.648	511.967	571.037	1376.3	2125.89	1933.8		245.67	928.397	462	831.453	1070.89	1388.09	1476.6	1680.3		412.541	776.096	795.726	836.22	813.575	1381.22	1741.8	1482.5		666.519	1155.22	1033.06	879.507	1483.31	1625.31	2531.37	1780.15
RL23_ECOLI	U	4034.17	934.47	2016.58	4802.22	1433.86	613.648	639.959	1027.87	573.46	2495.61	341.258		3316.55	2088.89	5544.01	475.116	2248.88	462.695	3634.71	672.118		4400.44	3621.78	5797.43	3464.34	4300.33	3222.84	3688.52	2622.88		5776.49	5040.96	6198.35	4947.23	3831.89	3900.75	3301.78	3337.78
RS1_ECOLI	U	16136.7	14250.7	15124.4	17439.7	15055.6	12395.7	15231	13476.5	13419	17099.5	11261.5		17074.1	17175.4	18826.5	14253.5	12850.7	13880.9	17378.5	15234.7		23514.9	19790.5	20234.2	15649.3	19293.4	20488	20286.9	22237.4		25438.8	23419.4	24664.3	24406.3	21508	24596.4	19590.6	18469.1
IBPA_ECOLI	X	830.565	934.47	560.161	631.872	836.42	859.107	511.967	799.452	458.768	369.72	568.764		491.34	696.298	693.001	712.674	428.357	578.369	567.924	672.118		275.028	129.349	227.35	358.38	348.675	230.203	307.377	342.114		222.173	210.04	516.529	439.754	370.828	325.062	550.297	556.297
CNOX_ECOLI	X	1067.87	1401.71	672.194	1137.37	1194.89	1350.02	1023.93	1370.49	1146.92	647.01	1592.54		982.68	1276.55	924.001	1306.57	1177.98	1503.76	1590.19	1344.24		550.055	517.397	568.376	836.22	1278.48	920.81	1331.97	912.305		555.432	735.14	774.793	659.631	865.266	650.125	1100.59	778.816
USG_ECOLI	X	593.261	1051.28	672.194	379.123	955.909	736.377	511.967	685.244	1146.92	554.58	682.516		368.505	580.248	577.501	712.674	642.536	809.717	340.754	560.099		687.569	388.048	795.726	477.84	464.9	230.203	512.295	342.114		444.346	315.06	516.529	329.815	988.875	216.708	660.357	445.038
MURC_ECOLI	X	593.261	700.853	560.161	505.497	836.42	859.107	511.967	799.452	802.844	369.72	227.505		614.175	696.298	462	712.674	321.268	694.043	454.339	336.059		825.083	517.397	341.025	477.84	697.35	345.304	102.459	228.076		333.259	420.08	645.661	439.754	247.219	325.062	110.059	222.519
YDHR_ECOLI	X	830.565	233.618	448.129	758.246	238.977	245.459	511.967	228.415	114.692	184.86	227.505		368.505	232.099	462	118.779	214.179	115.674	113.585	112.02		275.028	258.699	454.7	238.92	232.45	115.101	409.836	114.038		333.259	315.06	387.397	109.938	370.828	108.354	110.059	111.259
CMPDT_ECOLI	X	0	233.618	224.065	0	477.954	368.189	511.967	799.452	458.768	831.87	682.516		122.835	116.05	231	593.895	963.804	809.717	567.924	672.118		275.028	258.699	227.35	358.38	348.675	690.608	409.836	1026.34		0	105.02	129.132	0	123.609	108.354	550.297	333.778
EX7S_ECOLI	X	355.956	350.426	336.097	631.872	358.466	490.918	511.967	228.415	229.384	369.72	341.258		368.505	348.149	231	356.337	214.179	347.021	340.754	336.059		137.514	258.699	113.675	238.92	348.675	0	204.918	342.114		333.259	210.04	387.397	109.938	370.828	0	330.178	111.259
YRDA_ECOLI	X	593.261	584.044	336.097	252.749	358.466	490.918	639.959	799.452	344.076	277.29	682.516		491.34	696.298	346.5	593.895	749.625	925.39	567.924	672.118		137.514	258.699	227.35	477.84	348.675	690.608	512.295	684.229		222.173	420.08	258.264	329.815	741.656	866.833	440.238	667.557
SECF_ECOLI	X	118.652	116.809	336.097	252.749	477.954	368.189	383.975	114.207	458.768	0	227.505		122.835	348.149	346.5	475.116	107.089	231.348	227.169	224.039		0	129.349	341.025	358.38	116.225	230.203	307.377	0		333.259	105.02	387.397	109.938	123.609	108.354	220.119	111.259
LEP_ECOLI	X	355.956	350.426	560.161	252.749	358.466	368.189	511.967	342.622	458.768	369.72	113.753		368.505	348.149	346.5	475.116	214.179	115.674	340.754	224.039		137.514	388.048	227.35	358.38	464.9	230.203	409.836	342.114		333.259	315.06	387.397	329.815	370.828	216.708	330.178	222.519
CRA_ECOLI	X	355.956	350.426	224.065	126.374	119.489	245.459	383.975	114.207	114.692	184.86	227.505		491.34	232.099	462	237.558	107.089	347.021	340.754	336.059		412.541	129.349	113.675	0	232.45	0	307.377	114.038		222.173	105.02	258.264	219.877	370.828	108.354	110.059	0
PYRI_ECOLI	X	118.652	350.426	560.161	0	716.932	368.189	511.967	456.83	688.152	184.86	227.505		245.67	348.149	231	712.674	535.447	809.717	227.169	560.099		137.514	776.096	568.376	836.22	813.575	575.506	717.213	456.152		333.259	525.1	516.529	659.631	247.219	433.416	550.297	556.297
PITA_ECOLI	X	0	0	0	379.123	119.489	245.459	383.975	114.207	229.384	92.43	227.505		122.835	116.05	231	118.779	107.089	115.674	227.169	112.02		0	517.397	227.35	238.92	348.675	115.101	307.377	114.038		111.086	420.08	258.264	0	247.219	216.708	220.119	333.778
NUPC_ECOLI	X	0	116.809	0	126.374	119.489	122.73	255.984	114.207	114.692	184.86	113.753		368.505	116.05	0	118.779	107.089	115.674	340.754	112.02		137.514	129.349	341.025	119.46	232.45	115.101	102.459	114.038		333.259	210.04	258.264	109.938	123.609	108.354	110.059	111.259
TCYP_ECOLI	X	2135.74	1284.9	784.226	1895.61	1194.89	1350.02	1535.9	1370.49	1032.23	1109.16	796.269		1596.86	1276.55	2656.5	1662.91	2034.7	1156.74	1363.02	1008.18		2200.22	1681.54	1364.1	2030.82	2324.5	1381.22	1434.43	1140.38		1666.3	1680.32	2195.25	1429.2	1854.14	975.187	1100.59	667.557
SRMB_ECOLI	X	711.913	934.47	784.226	505.497	477.954	736.377	639.959	456.83	344.076	462.15	341.258		859.845	580.248	346.5	593.895	535.447	115.674	113.585	224.039		962.596	1422.84	454.7	597.3	581.125	460.405	204.918	342.114		1666.3	1470.28	1549.59	989.446	1483.31	541.771	880.475	445.038
BIPA_ECOLI	X	2017.09	2102.56	2016.58	2021.99	2867.73	3190.97	2815.82	3197.81	2867.3	2680.47	3412.58		1842.53	2669.14	2194.5	2731.92	2998.5	2429.15	2498.86	2016.35		2062.71	2975.04	3523.93	3105.96	4300.33	2647.33	2766.39	2736.91		2777.16	2940.56	3099.17	3298.15	2843.02	2925.56	2531.37	2447.71
